# Supplementary material for: Macroalgal microbiomes unveil a valuable genetic resource for halogen metabolism
Source: Microbiome. 2024 Mar 7;12:47. doi: 10.1186/s40168-023-01740-6 (PMC10919026; doi:10.1186/s40168-023-01740-6)
Supplement: Supplementary file 2 — Additional file 1: Table S1. Sphaerococcus coronopifolius. Table S2. Sequencing Metadata. Table S3. Sphaerococcus coronopifolius. Table S4. High- and medium-quality MAGs. Genome sizes, completness and contaminations estimated are reported. Table S5. GTDB-Tk taxonomic classification of Sphaerococcus coronopifolius MAGs. Table S6. Number of novel candidate taxa emerged after the GTDB-Tk classification of binned prokaryotic MAGs. Table S7. Gene density. Table S9. Annotated BRENDA-EC161 functions* in each single MAG§ and taxonomic affiliation†. [file 40168_2023_1740_MOESM1_ESM.xlsx]

## Sheet: Table S1
Sc, At and Hs contigs encoding SSU rRNA sequences
Sphaerococcus coronopifolius	Contigs with SSU	Kingdom	Phylum	Class	Order	Family	Genus	Species	Coverage	SSU len
	NODE_156614_length_1311_cov_18.109325	d__Bacteria	p__Proteobacteria	c__Alphaproteobacteria	o__Rhodobacterales	f__Rhodobacteraceae	g__Phaeobacter		3038.75	473
	NODE_433593_length_578_cov_197.823875	d__Bacteria	p__Bacteroidota	c__Bacteroidia	o__Flavobacteriales	f__Flavobacteriaceae	g__Dokdonia		1085.27	576
	NODE_513536_length_497_cov_105.262791	d__Bacteria	p__Proteobacteria	c__Alphaproteobacteria	o__Rhodobacterales	f__Rhodobacteraceae	g__Shimia		1057.77	490
	NODE_112566_length_1666_cov_9.506567	d__Bacteria	p__NB1-j	c__NB1-j	o__NB1-j	f__NB1-j	g__NB1-j	s__uncultured_bacterium	867.257	1303
	NODE_867865_length_312_cov_0.526531	Unassigned							867.257	302
	NODE_160352_length_1288_cov_1.671581	d__Bacteria	p__Verrucomicrobiota	c__Verrucomicrobiae	o__Verrucomicrobiales	f__Rubritaleaceae			791.801	323
	NODE_650884_length_395_cov_26.064024	d__Bacteria	p__Bacteroidota	c__Bacteroidia	o__Flavobacteriales	f__Flavobacteriaceae	g__Maribacter	s__Maribacter_aquivivus	621.983	393
	NODE_759159_length_345_cov_4.535971	d__Bacteria	p__Planctomycetota	c__Planctomycetes	o__Pirellulales	f__Pirellulaceae	g__Rhodopirellula	s__Rhodopirellula_sp.	536.305	343
	NODE_517_length_30061_cov_1.877375	Unassigned							482.256	1561
	NODE_324660_length_737_cov_9.938806	d__Bacteria	p__Proteobacteria	c__Alphaproteobacteria	o__Rhizobiales	f__Methyloligellaceae	g__uncultured	s__uncultured_Alphaproteobacteria	482.256	480
	NODE_412714_length_603_cov_12.817164	d__Bacteria	p__Proteobacteria	c__Gammaproteobacteria	o__pItb-vmat-80	f__pItb-vmat-80	g__pItb-vmat-80	s__uncultured_gamma	368.872	485
	NODE_412845_length_603_cov_1.541045	d__Bacteria	p__Cyanobacteria	c__Cyanobacteriia	o__Chloroplast	f__Chloroplast	g__Chloroplast	s__Ptilocladiopsis_horrida	349.884	601
	NODE_542540_length_472_cov_8.844444	Unassigned							318.702	463
	NODE_907316_length_302_cov_5.914894	d__Bacteria	p__Bacteroidota	c__Bacteroidia	o__Flavobacteriales	f__Flavobacteriaceae	g__Spongiivirga	s__uncultured_Bacteroidetes	296.717	300
	NODE_36145_length_3508_cov_0.887242	d__Bacteria	p__Acidobacteriota						284.437	309
	NODE_270850_length_855_cov_35.862944	d__Bacteria	p__Cyanobacteria	c__Cyanobacteriia	o__Thermosynechococcales	f__Acaryochloridaceae	g__Acaryochloris_MBIC11017	s__uncultured_Acaryochloris	256.442	697
	NODE_161861_length_1279_cov_16.561056	d__Bacteria	p__Proteobacteria	c__Alphaproteobacteria	o__Sphingomonadales	f__Sphingomonadaceae	g__Sphingorhabdus	s__Sphingopyxis_sp.	250.311	498
	NODE_716906_length_362_cov_34.383051	d__Bacteria	p__Bacteroidota	c__Bacteroidia	o__Flavobacteriales	f__Flavobacteriaceae	g__Tenacibaculum	s__Tenacibaculum_sp.	244.987	359
	NODE_31205_length_3835_cov_5.187898	d__Bacteria	p__Proteobacteria	c__Alphaproteobacteria	o__Rhizobiales	f__Rhizobiaceae	g__uncultured	s__uncultured_Alphaproteobacteria	244.987	724
	NODE_631327_length_407_cov_0.705882	d__Eukaryota	p__Peronosporomycetes	c__Peronosporomycetes	o__Peronosporomycetes	f__Peronosporomycetes	g__Olpidiopsis	s__Olpidiopsis_sp.	227.949	399
	NODE_251042_length_909_cov_17.675772	d__Bacteria	p__Proteobacteria	c__Alphaproteobacteria	o__Rhodobacterales	f__Rhodobacteraceae	g__Sulfitobacter	s__Sulfitobacter_sp.	219.55	470
	NODE_425167_length_588_cov_28.869482	d__Bacteria	p__Proteobacteria	c__Alphaproteobacteria	o__Caulobacterales	f__Hyphomonadaceae	g__Hellea		207.354	586
	NODE_400818_length_618_cov_11.715064	d__Bacteria	p__Proteobacteria	c__Alphaproteobacteria	o__Rhizobiales	f__Hyphomicrobiaceae	g__Filomicrobium	s__uncultured_Alphaproteobacteria	161.204	616
	NODE_433838_length_578_cov_1.005871	Unassigned							161.204	499
	NODE_149153_length_1359_cov_1.134675	d__Bacteria	p__Planctomycetota	c__Planctomycetes	o__Pirellulales	f__Pirellulaceae	g__Bythopirellula		149.721	339
	NODE_184032_length_1161_cov_10.860146	d__Bacteria	p__Proteobacteria	c__Alphaproteobacteria	o__uncultured	f__uncultured	g__uncultured		146.378	961
	NODE_244005_length_930_cov_1.267671	d__Eukaryota	p__Nematozoa	c__Enoplea	o__Enoplida	f__Enoplida	g__Enoplida	s__Pseudoncholaimus_sp.	144.916	578
	NODE_278241_length_837_cov_3.479221	d__Bacteria	p__Verrucomicrobiota						138.396	832
	NODE_619781_length_414_cov_1.463977	d__Bacteria	p__Planctomycetota	c__Planctomycetes	o__Planctomycetales	f__Rubinisphaeraceae			122.482	412
	NODE_235903_length_955_cov_2.363739	d__Bacteria	p__Verrucomicrobiota	c__Verrucomicrobiae	o__Verrucomicrobiales	f__DEV007	g__DEV007		108.794	953
	NODE_431915_length_580_cov_79.101365	d__Bacteria	p__Proteobacteria	c__Gammaproteobacteria	o__Alteromonadales	f__Pseudoalteromonadaceae	g__Pseudoalteromonas	s__Pseudoalteromonas_marina	108.794	360
	NODE_1733_length_17273_cov_5.446007	d__Bacteria	p__Proteobacteria	c__Alphaproteobacteria	o__Caulobacterales	f__Hyphomonadaceae			104.996	313
	NODE_307369_length_771_cov_3.900568	d__Bacteria	p__Cyanobacteria	c__Cyanobacteriia	o__Chloroplast	f__Chloroplast	g__Chloroplast	s__Codium_decorticatum	104.946	490
	NODE_331709_length_724_cov_6.762557	d__Bacteria	p__Proteobacteria	c__Gammaproteobacteria					104.674	722
	NODE_75561_length_2188_cov_7.342291	d__Bacteria	p__Proteobacteria	c__Gammaproteobacteria	o__pItb-vmat-80	f__pItb-vmat-80	g__pItb-vmat-80	s__uncultured_bacterium	103.591	723
	NODE_759119_length_345_cov_6.665468	d__Bacteria	p__Proteobacteria	c__Alphaproteobacteria	o__Rhizobiales	f__Rhizobiaceae	g__Allorhizobium-Neorhizobium-Pararhizobium-Rhizobium	s__Rhizobiales_bacterium	103.243	342
	NODE_411857_length_604_cov_462.169460	d__Bacteria	p__Bacteroidota	c__Bacteroidia	o__Flavobacteriales	f__Flavobacteriaceae	g__Cellulophaga	s__Cellulophaga_lytica	97.3705	602
	NODE_740875_length_352_cov_4.414035	d__Bacteria	p__Planctomycetota	c__Planctomycetes	o__Pirellulales	f__Pirellulaceae	g__Blastopirellula	s__uncultured_planctomycete	95.8424	349
	NODE_7692_length_8451_cov_42.212786	d__Eukaryota	p__Arthropoda	c__Ostracoda	o__Podocopida	f__Podocopida	g__Podocopida	s__Xiphichilus_sp.	92.9707	1742
	NODE_542896_length_472_cov_0.819753	Unassigned							85.8718	384
	NODE_173848_length_1212_cov_185.504803	d__Bacteria	p__Bacteroidota	c__Bacteroidia	o__Flavobacteriales	f__Flavobacteriaceae	g__Cellulophaga		80.0088	730
	NODE_34981_length_3581_cov_7.081104	d__Bacteria	p__Proteobacteria	c__Alphaproteobacteria	o__uncultured	f__uncultured	g__uncultured	s__uncultured_Alphaproteobacteria	75.341	639
	NODE_33787_length_3655_cov_9.097269	d__Bacteria	p__NB1-j	c__NB1-j	o__NB1-j	f__NB1-j	g__NB1-j	s__uncultured_bacterium	70.5365	784
	NODE_279819_length_833_cov_179.197128	d__Bacteria	p__Bacteroidota	c__Bacteroidia	o__Flavobacteriales	f__Flavobacteriaceae	g__Lacinutrix		69.7734	828
	NODE_8938_length_7808_cov_2.035525	d__Bacteria	p__Patescibacteria	c__Saccharimonadia					68.6534	1082
	NODE_364610_length_669_cov_8.312292	d__Bacteria	p__Proteobacteria	c__Gammaproteobacteria	o__Granulosicoccales	f__Granulosicoccaceae	g__Granulosicoccus	s__Granulosicoccus_antarcticus	66.8182	390
	NODE_23385_length_4560_cov_3.543290	d__Bacteria	p__NB1-j	c__NB1-j	o__NB1-j	f__NB1-j			66.0679	1016
	NODE_464929_length_544_cov_5.989518	d__Bacteria	p__Planctomycetota	c__Planctomycetes	o__Pirellulales	f__Pirellulaceae	g__Blastopirellula	s__uncultured_bacterium	65.8478	541
	NODE_22748_length_4636_cov_3.336179	d__Bacteria	p__Acidobacteriota	c__Blastocatellia	o__Blastocatellales	f__Blastocatellaceae	g__Blastocatella	s__uncultured_Acidobacteriaceae	65.2964	987
	NODE_13757_length_6170_cov_3.149926	d__Bacteria	p__Actinobacteriota	c__Acidimicrobiia	o__Microtrichales	f__Microtrichaceae	g__Sva0996_marine_group	s__uncultured_actinobacterium	65.0337	1283
	NODE_719240_length_361_cov_6.772109	d__Bacteria	p__Planctomycetota	c__Planctomycetes	o__Pirellulales	f__Pirellulaceae	g__Rhodopirellula	s__planctomycete_MS30D8	64.3803	356
	NODE_36741_length_3473_cov_37.482090	d__Bacteria	p__Cyanobacteria	c__Cyanobacteriia	o__Thermosynechococcales	f__Acaryochloridaceae	g__Acaryochloris_MBIC11017	s__uncultured_Acaryochloris	64.2796	496
	NODE_502743_length_507_cov_2.245455	d__Bacteria	p__Verrucomicrobiota	c__Verrucomicrobiae	o__Verrucomicrobiales	f__DEV007	g__DEV007	s__uncultured_bacterium	62.5301	505
	NODE_239078_length_945_cov_13.689066	d__Bacteria	p__Proteobacteria	c__Alphaproteobacteria	o__Rhizobiales	f__Methyloligellaceae	g__uncultured	s__uncultured_bacterium	61.9969	865
	NODE_761871_length_344_cov_6.801444	d__Bacteria	p__Proteobacteria	c__Gammaproteobacteria	o__Alteromonadales	f__Colwelliaceae	g__Colwellia	s__uncultured_bacterium	61.331	338
	NODE_365370_length_668_cov_2.587354	d__Bacteria	p__Verrucomicrobiota	c__Verrucomicrobiae	o__Verrucomicrobiales	f__Rubritaleaceae	g__Roseibacillus		59.5217	666
	NODE_253841_length_901_cov_11.540767	d__Bacteria	p__Proteobacteria	c__Gammaproteobacteria	o__Granulosicoccales	f__Granulosicoccaceae			58.717	561
	NODE_153879_length_1328_cov_3.208565	d__Eukaryota	p__Labyrinthulomycetes	c__Labyrinthulomycetes	o__Labyrinthulomycetes	f__Thraustochytriaceae	g__Thraustochytrium	s__Thraustochytrium_aff.	58.5996	400
	NODE_24371_length_4454_cov_5.861637	d__Bacteria	p__SAR324_clade(Marine_group_B)	c__SAR324_clade(Marine_group_B)	o__SAR324_clade(Marine_group_B)				54.0623	1521
	NODE_778884_length_338_cov_3.033210	Unassigned							54.0623	336
	NODE_355672_length_683_cov_56.053571	d__Bacteria	p__Cyanobacteria	c__Cyanobacteriia	o__Cyanobacteriales	f__Xenococcaceae	g__Pleurocapsa_PCC-7319	s__Chroococcidiopsis_sp.	53.0483	674
	NODE_7573_length_8514_cov_3.364982	d__Bacteria	p__Proteobacteria	c__Gammaproteobacteria	o__Arenicellales				52.5952	356
	NODE_18364_length_5259_cov_1.605932	d__Bacteria	p__Proteobacteria	c__Gammaproteobacteria	o__Granulosicoccales	f__Granulosicoccaceae	g__Granulosicoccus		52.4009	308
	NODE_170471_length_1230_cov_43.917455	d__Bacteria	p__Proteobacteria	c__Alphaproteobacteria	o__Rhodobacterales	f__Rhodobacteraceae	g__Yoonia-Loktanella	s__uncultured_bacterium	52.4009	772
	NODE_878029_length_309_cov_2.326446	d__Bacteria	p__Verrucomicrobiota	c__Verrucomicrobiae	o__Verrucomicrobiales	f__DEV007	g__DEV007		49.5266	306
	NODE_124962_length_1547_cov_20.114189	d__Bacteria	p__Proteobacteria	c__Gammaproteobacteria	o__Pseudomonadales	f__Moraxellaceae	g__Psychrobacter	s__Psychrobacter_nivimaris	49.3071	1106
	NODE_18846_length_5177_cov_6.790020	d__Bacteria	p__Patescibacteria	c__Gracilibacteria	o__JGI_0000069-P22	f__JGI_0000069-P22	g__JGI_0000069-P22	s__marine_metagenome	47.7463	1485
	NODE_66680_length_2380_cov_12.885430	d__Bacteria	p__Proteobacteria	c__Gammaproteobacteria	o__Arenicellales	f__Arenicellaceae	g__Arenicella		47.662	968
	NODE_657942_length_391_cov_5.135802	d__Bacteria	p__Bacteroidota	c__Bacteroidia	o__Flavobacteriales	f__Flavobacteriaceae	g__Aquimarina	s__Aquimarina_sp.	47.2247	389
	NODE_16474_length_5600_cov_1.670703	d__Eukaryota	p__Euglenozoa	c__Euglenida					47.0871	835
	NODE_55803_length_2673_cov_1.513431	Unassigned							45.9594	631
	NODE_362016_length_673_cov_12.298680	d__Bacteria	p__Proteobacteria	c__Gammaproteobacteria	o__Pseudomonadales	f__Pseudomonadaceae	g__Pseudomonas		45.5155	490
	NODE_1701_length_17427_cov_7.686636	d__Bacteria	p__Cyanobacteria	c__Cyanobacteriia	o__Chloroplast	f__Chloroplast	g__Chloroplast	s__Codium_sp.	44.8526	967
	NODE_21517_length_4792_cov_5.159365	d__Eukaryota	p__Labyrinthulomycetes	c__Labyrinthulomycetes	o__Labyrinthulomycetes	f__Thraustochytriaceae	g__Aplanochytrium	s__Labyrinthuloides_minuta	44.4645	1731
	NODE_563314_length_455_cov_9.242268	d__Bacteria	p__Planctomycetota	c__Planctomycetes	o__Pirellulales	f__Pirellulaceae	g__Rhodopirellula	s__uncultured_planctomycete	43.8337	449
	NODE_324650_length_737_cov_59.688060	d__Bacteria	p__Cyanobacteria	c__Cyanobacteriia	o__Cyanobacteriales	f__Xenococcaceae	g__Pleurocapsa_PCC-7319	s__Stanieria_sp.	41.3289	492
	NODE_710875_length_365_cov_0.624161	d__Bacteria	p__Patescibacteria	c__Saccharimonadia	o__Saccharimonadales	f__Saccharimonadales	g__Saccharimonadales	s__uncultured_bacterium	41.0577	343
	NODE_673_length_26805_cov_15.010958	d__Bacteria	p__Proteobacteria	c__Alphaproteobacteria					40.1025	1354
	NODE_623039_length_412_cov_1.066667	d__Bacteria	p__Verrucomicrobiota	c__Verrucomicrobiae	o__Opitutales	f__Puniceicoccaceae	g__Lentimonas	s__uncultured_organism	39.5364	410
	NODE_588011_length_436_cov_70.140921	d__Bacteria	p__Proteobacteria	c__Gammaproteobacteria					39.1256	434
	NODE_301146_length_784_cov_2.073919	d__Bacteria	p__Proteobacteria	c__Gammaproteobacteria	o__KI89A_clade	f__KI89A_clade	g__KI89A_clade		38.0518	781
	NODE_551028_length_465_cov_21.821608	d__Bacteria	p__Proteobacteria	c__Alphaproteobacteria	o__Caulobacterales	f__Hyphomonadaceae	g__Robiginitomaculum	s__uncultured_Alphaproteobacteria	37.9958	463
	NODE_330667_length_726_cov_2.707132	d__Eukaryota	p__Labyrinthulomycetes	c__Labyrinthulomycetes	o__Labyrinthulomycetes	f__Thraustochytriaceae	g__Thraustochytrium	s__Thraustochytrium_kinnei	37.5868	724
	NODE_673204_length_383_cov_0.775316	d__Bacteria	p__Proteobacteria	c__Alphaproteobacteria	o__Caulobacterales				36.855	381
	NODE_37096_length_3452_cov_16.654062	d__Bacteria	p__Proteobacteria	c__Gammaproteobacteria	o__Pseudomonadales	f__Moraxellaceae	g__Psychrobacter	s__Psychrobacter_sp.	36.8462	495
	NODE_201035_length_1084_cov_5.348083	d__Bacteria	p__Actinobacteriota	c__Acidimicrobiia	o__Microtrichales	f__Microtrichaceae	g__uncultured		34.0985	398
	NODE_142539_length_1405_cov_8.159940	d__Bacteria	p__Actinobacteriota	c__Acidimicrobiia	o__Microtrichales	f__Microtrichaceae	g__Sva0996_marine_group	s__uncultured_actinobacterium	33.0219	500
	NODE_549791_length_466_cov_26.155388	d__Bacteria	p__Proteobacteria	c__Alphaproteobacteria	o__Sphingomonadales	f__Sphingomonadaceae	g__Sphingopyxis	s__alpha_proteobacterium	32.4359	464
	NODE_5317_length_10249_cov_1.298664	d__Bacteria	p__Actinobacteriota	c__Acidimicrobiia	o__Microtrichales	f__Microtrichaceae	g__uncultured		31.7729	347
	NODE_640628_length_401_cov_20.275449	d__Bacteria	p__Proteobacteria	c__Gammaproteobacteria	o__Arenicellales	f__Arenicellaceae	g__Arenicella	s__uncultured_bacterium	30.8477	395
	NODE_563314_length_455_cov_9.242268	d__Bacteria	p__Planctomycetota	c__Planctomycetes	o__Pirellulales	f__Pirellulaceae	g__Rhodopirellula	s__uncultured_bacterium	30.4267	449
	NODE_320924_length_744_cov_14.341211	d__Bacteria	p__Proteobacteria	c__Gammaproteobacteria	o__Cellvibrionales	f__Cellvibrionaceae	g__Marinagarivorans	s__Marinagarivorans_algicola	30.4267	742
	NODE_890149_length_306_cov_5.008368	d__Bacteria	p__Bacteroidota	c__Bacteroidia	o__Flavobacteriales	f__Flavobacteriaceae	g__Croceitalea	s__Croceitalea_litorea	29.3013	301
	NODE_264805_length_871_cov_3.774876	d__Bacteria	p__Bacteroidota	c__Bacteroidia	o__Flavobacteriales	f__Flavobacteriaceae	g__Aquimarina	s__Aquimarina_latercula	27.8937	306
	NODE_92959_length_1902_cov_1.099183	d__Bacteria	p__Proteobacteria						27.5556	494
	NODE_393224_length_628_cov_33.989305	d__Bacteria	p__Bacteroidota	c__Bacteroidia	o__Flavobacteriales	f__Flavobacteriaceae	g__Olleya	s__Olleya_aquimaris	25.8459	339
	NODE_365320_length_668_cov_4.595674	d__Bacteria	p__Verrucomicrobiota	c__Verrucomicrobiae	o__Verrucomicrobiales	f__DEV007	g__DEV007		24.6369	636
	NODE_227513_length_983_cov_8.037118	d__Bacteria	p__Actinobacteriota	c__Acidimicrobiia	o__Microtrichales	f__Microtrichaceae	g__Sva0996_marine_group	s__uncultured_actinobacterium	24.4015	367
	NODE_832935_length_321_cov_2.925197	d__Eukaryota	p__Labyrinthulomycetes	c__Labyrinthulomycetes	o__Labyrinthulomycetes	f__Thraustochytriaceae	g__Thraustochytrium	s__Thraustochytrium_sp.	23.6462	319
	NODE_125876_length_1539_cov_129.294158	d__Bacteria	p__Proteobacteria	c__Gammaproteobacteria	o__Alteromonadales	f__Pseudoalteromonadaceae	g__Pseudoalteromonas	s__Pseudoalteromonas_agarivorans	23.6462	1530
	NODE_530510_length_482_cov_10.493976	d__Bacteria	p__Proteobacteria	c__Alphaproteobacteria	o__Rhizobiales	f__Hyphomicrobiaceae	g__Filomicrobium	s__uncultured_Alphaproteobacteria	22.4673	479
	NODE_65287_length_2413_cov_1.807332	Unassigned							22.4464	497
	NODE_850949_length_316_cov_1.365462	d__Bacteria	p__Proteobacteria	c__Gammaproteobacteria	o__Cellvibrionales	f__Spongiibacteraceae	g__uncultured	s__uncultured_bacterium	22.1259	311
	NODE_144898_length_1388_cov_20.991673	d__Bacteria	p__Proteobacteria	c__Gammaproteobacteria	o__Cellvibrionales	f__Spongiibacteraceae			22.0323	1100
	NODE_576223_length_445_cov_3.550265	d__Bacteria	p__Verrucomicrobiota	c__Verrucomicrobiae	o__Verrucomicrobiales	f__DEV007	g__DEV007	s__uncultured_bacterium	21.3663	442
	NODE_161004_length_1284_cov_155.686935	d__Bacteria	p__Proteobacteria	c__Gammaproteobacteria	o__Vibrionales	f__Vibrionaceae	g__Vibrio	s__Vibrio_crassostreae	21.0453	1249
	NODE_124987_length_1547_cov_2.011486	d__Eukaryota	p__Retaria						20.6744	1306
	NODE_128459_length_1517_cov_0.710345	Unassigned							20.2668	473
	NODE_276216_length_842_cov_1.721290	d__Bacteria	p__Proteobacteria	c__Alphaproteobacteria	o__Caulobacterales	f__Hyphomonadaceae	g__Hirschia	s__Hirschia_baltica	19.9035	329
	NODE_674643_length_382_cov_5.755556	d__Bacteria	p__Planctomycetota	c__Planctomycetes	o__Pirellulales	f__Pirellulaceae	g__Blastopirellula	s__uncultured_planctomycete	19.4063	380
	NODE_162643_length_1274_cov_7.912179	d__Bacteria	p__Proteobacteria	c__Alphaproteobacteria	o__Caulobacterales	f__Hyphomonadaceae	g__Robiginitomaculum	s__uncultured_bacterium	19.3028	511
	NODE_253510_length_902_cov_1.989222	d__Bacteria	p__Chloroflexi	c__Anaerolineae	o__Caldilineales	f__Caldilineaceae	g__uncultured	s__uncultured_bacterium	19.1736	900
	NODE_890153_length_306_cov_4.753138	d__Bacteria	p__Cyanobacteria	c__Cyanobacteriia	o__Cyanobacteriales	f__Xenococcaceae	g__Chroococcidiopsis_PCC-6712	s__Chroococcidiopsis_sp.	17.9898	304
	NODE_862254_length_313_cov_2.349593	d__Bacteria	p__Cyanobacteria	c__Cyanobacteriia	o__Phormidesmiales	f__Phormidesmiaceae	g__Phormidesmis_ANT.LACV5.1	s__Oscillatoriales_cyanobacterium	17.9056	310
	NODE_829468_length_322_cov_2.360784	d__Bacteria	p__Planctomycetota	c__Planctomycetes	o__Planctomycetales	f__Rubinisphaeraceae	g__uncultured		17.8235	318
	NODE_674643_length_382_cov_5.755556	d__Bacteria	p__Planctomycetota	c__Planctomycetes	o__Pirellulales	f__Pirellulaceae	g__Blastopirellula	s__uncultured_bacterium	17.8221	380
	NODE_341828_length_706_cov_4.871674	d__Bacteria	p__Planctomycetota	c__Planctomycetes	o__Planctomycetales	f__Rubinisphaeraceae	g__uncultured	s__uncultured_planctomycete	17.6901	704
	NODE_854656_length_315_cov_2.229839	d__Bacteria	p__Proteobacteria	c__Alphaproteobacteria	o__Caulobacterales	f__Hyphomonadaceae	g__uncultured		16.3454	313
	NODE_210040_length_1047_cov_13.550000	Unassigned							16.0373	456
	NODE_273342_length_849_cov_2.956522	d__Eukaryota	p__Retaria	c__Foraminifera					15.5371	558
	NODE_299295_length_788_cov_8.638003	d__Bacteria	p__Proteobacteria	c__Alphaproteobacteria	o__Rhodobacterales	f__Rhodobacteraceae	g__Silicimonas	s__uncultured_bacterium	15.0458	313
	NODE_131327_length_1492_cov_10.053333	d__Bacteria	p__Actinobacteriota	c__Acidimicrobiia	o__Microtrichales	f__Microtrichaceae	g__uncultured	s__uncultured_marine	13.9091	1193
	NODE_30812_length_3866_cov_1.365623	d__Eukaryota	p__Euglenozoa						13.5709	1321
	NODE_161004_length_1284_cov_155.686935	d__Bacteria	p__Proteobacteria	c__Gammaproteobacteria	o__Vibrionales	f__Vibrionaceae	g__Vibrio	s__Vibrio_splendidus	13.4255	1249
	NODE_221473_length_1004_cov_3.069370	d__Bacteria	p__Planctomycetota	c__Planctomycetes	o__Pirellulales	f__Pirellulaceae	g__Blastopirellula	s__uncultured_bacterium	13.3988	374
	NODE_898686_length_304_cov_13.189873	d__Bacteria	p__Proteobacteria	c__Alphaproteobacteria	o__Rhizobiales	f__Rhizobiaceae	g__uncultured	s__uncultured_bacterium	13.1258	301
	NODE_654445_length_393_cov_3.806748	d__Bacteria	p__Proteobacteria	c__Gammaproteobacteria	o__Alteromonadales	f__Alteromonadaceae	g__Alteromonas	s__Alteromonas_mediterranea	12.2045	391
	NODE_531792_length_481_cov_3.195652	d__Bacteria	p__Cyanobacteria	c__Cyanobacteriia	o__Phormidesmiales	f__Phormidesmiaceae	g__Phormidesmis_ANT.LACV5.1	s__Oscillatoriales_cyanobacterium	12.1766	478
	NODE_523614_length_488_cov_11.344418	d__Bacteria	p__Bacteroidota	c__Bacteroidia	o__Flavobacteriales				11.9306	344
	NODE_161861_length_1279_cov_16.561056	d__Bacteria	p__Proteobacteria	c__Alphaproteobacteria	o__Sphingomonadales	f__Sphingomonadaceae	g__Sphingorhabdus	s__Sphingorhabdus_sp.	11.6163	498
	NODE_168485_length_1241_cov_2.010221	d__Bacteria	p__Verrucomicrobiota	c__Verrucomicrobiae	o__Verrucomicrobiales	f__DEV007	g__DEV007		11.4561	372
	NODE_55213_length_2691_cov_2.738948	d__Bacteria	p__Proteobacteria	c__Alphaproteobacteria	o__Rhizobiales	f__Hyphomicrobiaceae	g__Filomicrobium	s__uncultured_Alphaproteobacteria	11.2718	360
	NODE_86962_length_1990_cov_15.930317	d__Bacteria	p__Proteobacteria	c__Alphaproteobacteria	o__Sphingomonadales	f__Sphingomonadaceae	g__Sphingorhabdus	s__Sphingorhabdus_sp.	11.245	772
	NODE_582637_length_440_cov_87.839142	d__Bacteria	p__Cyanobacteria	c__Cyanobacteriia	o__Thermosynechococcales	f__Acaryochloridaceae	g__Acaryochloris_MBIC11017	s__uncultured_Acaryochloris	10.9391	436
	NODE_122476_length_1570_cov_9.097804	Unassigned							10.5	456
	NODE_153403_length_1331_cov_2.375791	d__Eukaryota	p__Labyrinthulomycetes	c__Labyrinthulomycetes	o__Labyrinthulomycetes	f__Thraustochytriaceae	g__Thraustochytrium	s__Thraustochytrium_kinnei	9.87237	442
	NODE_211566_length_1041_cov_8.948665	d__Bacteria	p__Actinobacteriota	c__Acidimicrobiia	o__Microtrichales	f__Microtrichaceae	g__Sva0996_marine_group	s__uncultured_actinobacterium	8.72152	1034
	NODE_355672_length_683_cov_56.053571	d__Bacteria	p__Cyanobacteria	c__Cyanobacteriia	o__Cyanobacteriales	f__Xenococcaceae	g__Pleurocapsa_PCC-7319	s__Stanieria_sp.	8.64343	674
	NODE_826099_length_323_cov_1.312500	d__Bacteria	p__Verrucomicrobiota	c__Verrucomicrobiae	o__Verrucomicrobiales	f__DEV007	g__DEV007	s__uncultured_Verrucomicrobia	8.56701	321
	NODE_58838_length_2583_cov_108.910175	d__Bacteria	p__Bacteroidota	c__Bacteroidia	o__Flavobacteriales	f__Flavobacteriaceae	g__uncultured	s__uncultured_marine	8.38627	486
	NODE_582646_length_440_cov_18.369973	d__Bacteria	p__Bacteroidota	c__Bacteroidia	o__Flavobacteriales	f__Flavobacteriaceae	g__Maribacter	s__Maribacter_forsetii	7.78974	317
	NODE_2250_length_15390_cov_10.790119	d__Bacteria	p__Bacteroidota	c__Bacteroidia	o__Chitinophagales	f__uncultured	g__uncultured	s__uncultured_bacterium	7.22318	1529
	NODE_58838_length_2583_cov_108.910175	d__Bacteria	p__Bacteroidota	c__Bacteroidia	o__Flavobacteriales	f__Flavobacteriaceae	g__Tenacibaculum	s__Tenacibaculum_sp.	7.04966	486
	NODE_402368_length_616_cov_9.925319	d__Bacteria	p__Proteobacteria	c__Gammaproteobacteria	o__Cellvibrionales	f__Cellvibrionaceae	g__Marinagarivorans	s__Marinagarivorans_algicola	6.18195	348
	NODE_124556_length_1551_cov_4.851078	d__Bacteria	p__Proteobacteria	c__Alphaproteobacteria	o__Caulobacterales	f__Hyphomonadaceae	g__Hellea	s__Hellea_balneolensis	5.96028	316
	NODE_672751_length_383_cov_55.601266	d__Bacteria	p__Proteobacteria	c__Gammaproteobacteria	o__Alteromonadales	f__Pseudoalteromonadaceae	g__Psychrosphaera		5.92558	378
	NODE_298417_length_790_cov_7.153527	d__Bacteria	p__Planctomycetota	c__Planctomycetes	o__Pirellulales	f__Pirellulaceae	g__Blastopirellula		5.5229	788
	NODE_131327_length_1492_cov_10.053333	d__Bacteria	p__Actinobacteriota	c__Acidimicrobiia	o__Microtrichales	f__Microtrichaceae	g__uncultured	s__Acidimicrobidae_bacterium	5.07143	1193
	NODE_396396_length_624_cov_1.102334	d__Bacteria	p__Cyanobacteria	c__Cyanobacteriia	o__Chloroplast	f__Chloroplast	g__Chloroplast	s__uncultured_organism	5.02335	622
	NODE_650884_length_395_cov_26.064024	d__Bacteria	p__Bacteroidota	c__Bacteroidia	o__Flavobacteriales	f__Flavobacteriaceae	g__Maribacter	s__Maribacter_orientalis	4.63204	393
	NODE_759119_length_345_cov_6.665468	d__Bacteria	p__Proteobacteria	c__Alphaproteobacteria	o__Rhizobiales	f__Rhizobiaceae	g__Aquamicrobium	s__Aquamicrobium_defluvii	3.99383	342
Asparagopsis Taxiformis	Contigs with SSU	Kingdom	Phylum	Class	Order	Family	Genus	Species	Coverage	SSU len
	NODE_307795_length_531_cov_1.038793	d__Bacteria	p__Planctomycetota	c__Planctomycetes	o__Planctomycetales	f__Rubinisphaeraceae	g__uncultured	s__uncultured_planctomycete	535.034	528
	NODE_275120_length_582_cov_1.481553	d__Bacteria	p__Verrucomicrobiota	c__Lentisphaeria	o__Lentisphaerales	f__Lentisphaeraceae	g__Lentisphaera	s__Lentisphaera_araneosa	493.601	580
	NODE_423330_length_396_cov_6.054711	d__Bacteria	p__Bacteroidota	c__Bacteroidia	o__Flavobacteriales	f__Flavobacteriaceae	g__Croceitalea	s__uncultured_Bacteroidetes	435.656	391
	NODE_27600_length_2947_cov_20.478472	d__Bacteria	p__Proteobacteria	c__Alphaproteobacteria	o__Caulobacterales	f__Hyphomonadaceae	g__uncultured		402.412	1460
	NODE_176925_length_820_cov_0.689243	Unassigned							328.179	780
	NODE_233490_length_662_cov_61.156303	d__Bacteria	p__Proteobacteria	c__Gammaproteobacteria	o__Alteromonadales	f__Colwelliaceae	g__Colwellia	s__bacterium_BW1SW39-3	156.211	659
	NODE_538282_length_326_cov_1.088803	d__Bacteria	p__Bacteroidota	c__Bacteroidia	o__Chitinophagales				132.563	324
	NODE_576717_length_311_cov_2.946721	d__Bacteria	p__Planctomycetota	c__Planctomycetes	o__Pirellulales	f__Pirellulaceae	g__Blastopirellula		131.541	308
	NODE_16476_length_4117_cov_1.512099-#2	Unassigned							129.202	346
	NODE_371214_length_449_cov_4.282723	d__Eukaryota	p__Diatomea	c__Bacillariophyceae	o__Bacillariophyceae	f__Bacillariophyceae	g__Nitzschia	s__uncultured_Nitzschia-like	97.9941	446
	NODE_77756_length_1481_cov_1.411598	d__Bacteria	p__Actinobacteriota	c__Acidimicrobiia	o__Microtrichales	f__Microtrichaceae	g__Sva0996_marine_group	s__uncultured_bacterium	97.678	308
	NODE_250547_length_627_cov_34.030357	d__Bacteria	p__Proteobacteria	c__Gammaproteobacteria	o__Alteromonadales	f__Pseudoalteromonadaceae	g__Pseudoalteromonas	s__Pseudoalteromonas_marina	94.9766	612
	NODE_390890_length_427_cov_1.797222	d__Bacteria	p__Bdellovibrionota	c__Oligoflexia	o__Oligoflexales	f__uncultured	g__uncultured		93.2512	423
	NODE_98308_length_1260_cov_1.569153	d__Eukaryota	p__Arthropoda	c__Ostracoda	o__Podocopida	f__Podocopida	g__Podocopida	s__uncultured_eukaryote	89.7627	541
	NODE_208288_length_723_cov_15.045732	d__Bacteria	p__Proteobacteria	c__Alphaproteobacteria	o__Sphingomonadales	f__Sphingomonadaceae	g__Altererythrobacter	s__Altererythrobacter_endophyticus	85.4488	481
	NODE_63387_length_1701_cov_6.298042	d__Bacteria	p__Chloroflexi	c__Anaerolineae	o__Ardenticatenales	f__uncultured	g__uncultured	s__uncultured_Chloroflexi	83.3936	1256
	NODE_419953_length_399_cov_13.090361	d__Bacteria	p__Proteobacteria	c__Gammaproteobacteria	o__Granulosicoccales	f__Granulosicoccaceae	g__Granulosicoccus	s__uncultured_bacterium	74.9729	397
	NODE_14657_length_4439_cov_249.912626	d__Eukaryota	p__Florideophycidae	c__Rhodymeniophycidae	o__Rhodymeniophycidae	f__Rhodymeniophycidae	g__Rhodymeniophycidae	s__Asparagopsis_taxiformis	74.9729	391
	NODE_180625_length_807_cov_30.841892	d__Bacteria	p__Proteobacteria	c__Gammaproteobacteria	o__Cellvibrionales	f__Cellvibrionaceae	g__uncultured		70.9691	804
	NODE_99111_length_1253_cov_1.598651	d__Eukaryota	p__Labyrinthulomycetes	c__Labyrinthulomycetes	o__Labyrinthulomycetes	f__Thraustochytriaceae	g__Thraustochytrium	s__Thraustochytrium_kinnei	70.9691	470
	NODE_90065_length_1339_cov_2.941038	d__Bacteria	p__Bdellovibrionota	c__Bdellovibrionia	o__Bacteriovoracales	f__Bacteriovoracaceae	g__Peredibacter		57.173	831
	NODE_21937_length_3418_cov_368.504327	d__Eukaryota	p__Florideophycidae	c__Rhodymeniophycidae	o__Rhodymeniophycidae	f__Rhodymeniophycidae	g__Rhodymeniophycidae	s__Asparagopsis_taxiformis	57.1052	1421
	NODE_261505_length_606_cov_16.487941	d__Bacteria	p__Proteobacteria	c__Gammaproteobacteria	o__Cellvibrionales	f__Cellvibrionaceae	g__uncultured	s__uncultured_bacterium	56.9016	342
	NODE_274503_length_583_cov_10.259690	d__Bacteria	p__Proteobacteria	c__Gammaproteobacteria	o__Thiotrichales	f__Thiotrichaceae	g__Thiothrix	s__uncultured_gamma	55.2495	580
	NODE_413190_length_405_cov_9.085799	d__Bacteria	p__Bacteroidota	c__Bacteroidia	o__Flavobacteriales	f__Flavobacteriaceae	g__Aquibacter	s__uncultured_Bacteroidetes	51.1487	403
	NODE_13995_length_4581_cov_61.308152	d__Eukaryota	p__Diatomea	c__Diatomea	o__Fragilariales	f__Fragilariales	g__Podocystis	s__Podocystis_cf.	50.754	579
	NODE_191228_length_772_cov_12.468085	d__Bacteria	p__Bacteroidota	c__Bacteroidia	o__Flavobacteriales	f__Flavobacteriaceae	g__Algitalea	s__Aquimarina_seongsanensis	44.7316	337
	NODE_105917_length_1195_cov_5.548759	d__Bacteria	p__Proteobacteria	c__Alphaproteobacteria	o__Rhodobacterales	f__Rhodobacteraceae	g__Tateyamaria	s__Roseobacter_prionitis	44.1849	669
	NODE_583_length_34948_cov_11.119807	d__Bacteria	p__Proteobacteria						43.2679	1502
	NODE_14079_length_4564_cov_4.145875	d__Eukaryota	p__Mollusca	c__Bivalvia	o__Mytiloida	f__Mytiloida	g__Mytiloida	s__Musculus_lateralis	41.1649	1725
	NODE_854_length_26400_cov_5.239699	d__Bacteria	p__Proteobacteria	c__Gammaproteobacteria	o__Granulosicoccales	f__Granulosicoccaceae	g__Granulosicoccus	s__uncultured_bacterium	40.3933	813
	NODE_435417_length_386_cov_99.699060	d__Bacteria	p__Proteobacteria	c__Gammaproteobacteria	o__Cellvibrionales	f__Cellvibrionaceae	g__Marinagarivorans		38.9288	382
	NODE_450223_length_375_cov_0.818182	d__Bacteria	p__Verrucomicrobiota	c__Verrucomicrobiae	o__Verrucomicrobiales	f__DEV007	g__DEV007	s__uncultured_bacterium	38.4149	373
	NODE_57974_length_1804_cov_4.724813	d__Bacteria	p__Patescibacteria	c__Gracilibacteria	o__JGI_0000069-P22	f__JGI_0000069-P22	g__JGI_0000069-P22	s__marine_metagenome	36.7808	1426
	NODE_14978_length_4378_cov_3.858038	d__Bacteria	p__Proteobacteria	c__Alphaproteobacteria	o__Caulobacterales	f__Hyphomonadaceae	g__Fretibacter	s__Hyphomonadaceae_bacterium	29.3158	506
	NODE_328394_length_502_cov_9.788506	d__Bacteria	p__Bdellovibrionota	c__Bdellovibrionia	o__Bacteriovoracales	f__Bacteriovoracaceae	g__Peredibacter	s__uncultured_bacterium	28.4952	499
	NODE_507881_length_340_cov_4.054945	d__Bacteria	p__Bacteroidota	c__Bacteroidia	o__Flavobacteriales	f__Flavobacteriaceae	g__Winogradskyella	s__Winogradskyella_sp.	27.5607	332
	NODE_176141_length_823_cov_0.530423	d__Bacteria	p__Verrucomicrobiota	c__Verrucomicrobiae	o__Verrucomicrobiales	f__DEV007			26.1641	376
	NODE_542852_length_324_cov_8.089494	d__Bacteria	p__Cyanobacteria	c__Cyanobacteriia	o__Chloroplast	f__Chloroplast	g__Chloroplast	s__uncultured_bacterium	25.2122	322
	NODE_480357_length_355_cov_50.909722	d__Bacteria	p__Proteobacteria	c__Gammaproteobacteria	o__Cellvibrionales	f__Cellvibrionaceae	g__Marinagarivorans		25.2122	353
	NODE_271869_length_588_cov_0.771593	d__Bacteria	p__Proteobacteria						24.2742	584
	NODE_72074_length_1559_cov_4.427614	d__Bacteria	p__Bacteroidota	c__Bacteroidia	o__Chitinophagales	f__Saprospiraceae	g__Rubidimonas	s__uncultured_bacterium	24.1557	485
	NODE_36759_length_2448_cov_3.164637	Unassigned							20.4498	1274
	NODE_256723_length_615_cov_38.895985	d__Bacteria	p__Bacteroidota	c__Bacteroidia	o__Flavobacteriales	f__Flavobacteriaceae			20.1875	334
	NODE_591259_length_306_cov_1.276151	d__Eukaryota	p__Peronosporomycetes	c__Peronosporomycetes	o__Peronosporomycetes	f__Peronosporomycetes	g__uncultured	s__uncultured_stramenopile	20.15	303
	NODE_16476_length_4117_cov_1.512099	d__Bacteria	p__Proteobacteria						20.1487	438
	NODE_368654_length_452_cov_111.163636	d__Bacteria	p__Bacteroidota	c__Bacteroidia	o__Flavobacteriales	f__Flavobacteriaceae	g__Wenyingzhuangia	s__Wenyingzhuangia_gracilariae	19.477	450
	NODE_580573_length_310_cov_0.633745	d__Bacteria	p__NB1-j	c__NB1-j	o__NB1-j	f__NB1-j	g__NB1-j		19.1224	308
	NODE_29901_length_2797_cov_1.266300	d__Bacteria	p__Bacteroidota	c__Bacteroidia	o__Cytophagales	f__Cyclobacteriaceae			18.9233	431
	NODE_103336_length_1216_cov_269.839861	d__Bacteria	p__Bacteroidota	c__Bacteroidia	o__Flavobacteriales	f__Flavobacteriaceae	g__Aquimarina	s__Aquimarina_sp.	17.4931	1011
	NODE_362748_length_459_cov_2.280612	d__Eukaryota	p__Eukaryota	c__Phaeophyceae	o__Ectocarpales	f__Ectocarpales	g__Heribaudiella	s__Heribaudiella_fluviatilis	17.4403	457
	NODE_310407_length_527_cov_9.884783	d__Bacteria	p__Proteobacteria	c__Gammaproteobacteria	o__Pseudomonadales	f__Pseudomonadaceae	g__Pseudomonas		16.7135	390
	NODE_542867_length_324_cov_4.513619	d__Bacteria	p__Bacteroidota	c__Bacteroidia	o__Flavobacteriales	f__Flavobacteriaceae	g__Cellulophaga	s__Cellulophaga_lytica	16.7135	322
	NODE_44498_length_2154_cov_1.955438	d__Eukaryota	p__Labyrinthulomycetes	c__uncultured	o__uncultured	f__uncultured	g__uncultured	s__Oblongichytrium_sp.	15.366	435
	NODE_981_length_23647_cov_9.273367	d__Bacteria	p__Proteobacteria	c__Alphaproteobacteria	o__Sphingomonadales	f__Sphingomonadaceae	g__Erythrobacter	s__Erythrobacter_longus	14.8645	602
	NODE_142_length_98501_cov_6.525906	d__Bacteria	p__Proteobacteria	c__Alphaproteobacteria	o__Sphingomonadales	f__Sphingomonadaceae	g__uncultured	s__uncultured_organism	14.6323	1491
	NODE_378129_length_441_cov_37.050802	d__Bacteria	p__Proteobacteria	c__Gammaproteobacteria	o__Alteromonadales	f__Pseudoalteromonadaceae	g__Psychrosphaera	s__Psychrosphaera_haliotis	14.5654	391
	NODE_265951_length_598_cov_36.154426	d__Bacteria	p__Proteobacteria	c__Alphaproteobacteria	o__Caulobacterales	f__Hyphomonadaceae	g__Litorimonas	s__uncultured_marine	14.2765	301
	NODE_123074_length_1072_cov_1.528358	d__Eukaryota	p__Arthropoda	c__Ostracoda	o__Podocopida	f__Podocopida	g__Podocopida	s__Membranipora_sp.	14	1068
	NODE_25646_length_3095_cov_1.658520	Unassigned							13.8725	1747
	NODE_49050_length_2019_cov_3.913422	d__Bacteria	p__Proteobacteria	c__Gammaproteobacteria	o__KI89A_clade	f__KI89A_clade	g__KI89A_clade	s__uncultured_gamma	13.565	834
	NODE_65707_length_1660_cov_1.649090	d__Eukaryota	p__Arthropoda	c__Ostracoda					13.3912	892
	NODE_90975_length_1330_cov_7.692795	d__Bacteria	p__Proteobacteria	c__Alphaproteobacteria					13.2794	881
	NODE_287250_length_562_cov_19.882828	d__Bacteria	p__Proteobacteria	c__Alphaproteobacteria	o__Rhodobacterales	f__Rhodobacteraceae	g__Marivita	s__Marivita_sp.	12.6588	348
	NODE_148007_length_936_cov_45.624856	d__Bacteria	p__Proteobacteria	c__Alphaproteobacteria	o__Caulobacterales	f__Hyphomonadaceae	g__Hellea		12.3374	934
	NODE_211317_length_715_cov_1.069444	d__Eukaryota	p__Cercozoa	c__Vampyrellidae	o__Vampyrellidae				12.3374	713
	NODE_513944_length_337_cov_24.185185	d__Bacteria	p__Proteobacteria	c__Gammaproteobacteria	o__Alteromonadales	f__Pseudoalteromonadaceae	g__Psychrosphaera	s__marine_bacterium	11.9161	335
	NODE_378129_length_441_cov_37.050802	d__Bacteria	p__Proteobacteria	c__Gammaproteobacteria	o__Alteromonadales	f__Pseudoalteromonadaceae	g__Psychrosphaera	s__marine_bacterium	11.8353	391
	NODE_40139_length_2309_cov_3.985281-#2	Unassigned							11.5599	1034
	NODE_192463_length_768_cov_34.000000	d__Bacteria	p__Cyanobacteria	c__Cyanobacteriia	o__Chloroplast	f__Chloroplast	g__Chloroplast	s__uncultured_bacterium	10.6011	756
	NODE_507852_length_340_cov_196.732601	d__Bacteria	p__Bacteroidota	c__Bacteroidia	o__Flavobacteriales	f__Flavobacteriaceae	g__Aquimarina	s__Flavobacteriaceae_bacterium	10.4698	338
	NODE_18684_length_3797_cov_1.190885	d__Bacteria	p__Planctomycetota	c__Planctomycetes	o__Pirellulales	f__Pirellulaceae	g__Rhodopirellula		10.1405	799
	NODE_384385_length_434_cov_8.400545	d__Bacteria	p__Proteobacteria	c__Gammaproteobacteria	o__Granulosicoccales	f__Granulosicoccaceae			10.1216	432
	NODE_410075_length_408_cov_1.947214	d__Bacteria	p__Planctomycetota	c__Planctomycetes	o__Pirellulales	f__Pirellulaceae	g__Blastopirellula	s__uncultured_bacterium	10.1216	405
	NODE_426976_length_393_cov_1.926380	d__Bacteria	p__Actinobacteriota	c__Acidimicrobiia	o__Microtrichales	f__Microtrichaceae	g__Sva0996_marine_group	s__uncultured_actinobacterium	9.67681	390
	NODE_1163_length_21148_cov_288.214791	d__Bacteria	p__Proteobacteria						9.48485	1355
	NODE_498133_length_345_cov_2.866906	d__Bacteria	p__Planctomycetota	c__Planctomycetes	o__Pirellulales	f__Pirellulaceae	g__Blastopirellula	s__uncultured_bacterium	9.38947	343
	NODE_18058_length_3884_cov_4.400052	d__Eukaryota	p__Florideophycidae						8.84328	889
	NODE_516068_length_336_cov_14.791822	d__Bacteria	p__Bacteroidota	c__Bacteroidia	o__Flavobacteriales	f__Flavobacteriaceae	g__Dokdonia	s__Dokdonia_donghaensis	8.67895	334
	NODE_458622_length_369_cov_1.178808	Unassigned							8.20979	365
	NODE_343702_length_482_cov_29.385542	d__Bacteria	p__Proteobacteria	c__Gammaproteobacteria	o__Cellvibrionales	f__Cellvibrionaceae	g__Marinagarivorans		8.07135	480
	NODE_13117_length_4777_cov_57.731847	d__Eukaryota	p__Diatomea	c__Diatomea	o__Fragilariales	f__Fragilariales	g__Podocystis	s__Podocystis_cf.	7.61538	1212
	NODE_465888_length_364_cov_18.353535	d__Bacteria	p__Proteobacteria	c__Alphaproteobacteria	o__Rhodobacterales	f__Rhodobacteraceae	g__Cognatishimia	s__uncultured_bacterium	7.60371	362
	NODE_356810_length_466_cov_1.726817	Unassigned							7.27986	406
	NODE_905_length_25111_cov_6.089522	d__Bacteria	p__Proteobacteria						7.22864	1109
	NODE_526764_length_331_cov_3.625000	d__Bacteria	p__Bacteroidota	c__Bacteroidia	o__Flavobacteriales	f__Flavobacteriaceae	g__Croceitalea	s__Bacteroidetes_bacterium	6.78736	329
	NODE_28860_length_2863_cov_1.557225	d__Bacteria	p__Patescibacteria	c__Gracilibacteria	o__Gracilibacteria	f__Gracilibacteria	g__Gracilibacteria	s__uncultured_bacterium	6.74074	861
	NODE_258307_length_612_cov_25.163303	d__Bacteria	p__Proteobacteria	c__Gammaproteobacteria	o__Arenicellales	f__Arenicellaceae	g__Arenicella	s__uncultured_bacterium	6.62616	610
	NODE_369567_length_451_cov_2.648438	d__Bacteria	p__Bacteroidota	c__Bacteroidia	o__Cytophagales	f__Cyclobacteriaceae	g__Reichenbachiella	s__uncultured_Bacteroidetes	6.54259	449
	NODE_460231_length_368_cov_0.926910	Unassigned							6.54254	365
	NODE_412141_length_406_cov_15.159292	d__Bacteria	p__Bacteroidota	c__Bacteroidia	o__Flavobacteriales	f__Flavobacteriaceae	g__Dokdonia		6.28624	404
	NODE_302862_length_538_cov_18.456476	d__Bacteria	p__Proteobacteria	c__Gammaproteobacteria	o__Arenicellales	f__Arenicellaceae	g__Arenicella	s__uncultured_gamma	6.28624	350
	NODE_252588_length_623_cov_35.714029	d__Bacteria	p__Proteobacteria	c__Gammaproteobacteria	o__Alteromonadales	f__Pseudoalteromonadaceae	g__Psychrosphaera	s__marine_bacterium	6.11454	621
	NODE_173354_length_832_cov_81.419608	d__Bacteria	p__Bacteroidota	c__Bacteroidia	o__Flavobacteriales	f__Flavobacteriaceae	g__Tenacibaculum	s__Tenacibaculum_sp.	5.90076	826
	NODE_498096_length_345_cov_8.938849	d__Bacteria	p__Proteobacteria	c__Alphaproteobacteria	o__uncultured	f__uncultured	g__uncultured		5.76254	343
	NODE_139314_length_979_cov_7.216009	d__Bacteria	p__Bacteroidota	c__Bacteroidia	o__Chitinophagales	f__Saprospiraceae	g__Rubidimonas	s__uncultured_bacterium	5.39704	977
	NODE_390002_length_428_cov_1.429363	d__Bacteria	p__Bacteroidota	c__Bacteroidia	o__Chitinophagales	f__uncultured	g__uncultured	s__uncultured_bacterium	5.27132	426
	NODE_50812_length_1972_cov_1.954331	Unassigned							5.22211	530
	NODE_37510_length_2414_cov_1.798040	d__Eukaryota	p__Eukaryota	c__Phaeophyceae	o__Ectocarpales	f__Ectocarpales	g__Scytosiphon	s__Scytosiphon_lomentaria	5.06645	436
	NODE_310407_length_527_cov_9.884783	d__Bacteria	p__Proteobacteria	c__Gammaproteobacteria					4.75573	390
	NODE_69864_length_1592_cov_1.004590	d__Bacteria	p__Planctomycetota	c__Planctomycetes	o__Pirellulales	f__Pirellulaceae	g__Blastopirellula	s__uncultured_marine	4.57988	342
	NODE_547681_length_322_cov_3.564706	d__Bacteria	p__Proteobacteria	c__Alphaproteobacteria	o__Caulobacterales	f__Hyphomonadaceae	g__uncultured	s__Hyphomonadaceae_bacterium	4.07398	318
	NODE_204981_length_732_cov_11.896241	d__Bacteria	p__Proteobacteria	c__Gammaproteobacteria	o__Granulosicoccales	f__Granulosicoccaceae	g__Granulosicoccus	s__Granulosicoccus_antarcticus	3.89583	454
	NODE_489097_length_350_cov_10.240283	d__Bacteria	p__Proteobacteria	c__Alphaproteobacteria	o__Rhodobacterales	f__Rhodobacteraceae	g__Rhodobacteraceae	s__uncultured_Rhodobacterales	3.82553	348
	NODE_299609_length_543_cov_1.823529	d__Bacteria	p__Patescibacteria	c__Gracilibacteria	o__Gracilibacteria	f__Gracilibacteria	g__Gracilibacteria	s__uncultured_bacterium	3.74007	481
	NODE_33965_length_2577_cov_4.033068	d__Eukaryota	p__Arthropoda	c__Maxillopoda	o__Harpacticoida	f__Harpacticoida	g__Harpacticoida	s__Harpacticus_sp.	3.67638	1740
	NODE_555216_length_319_cov_1.892857	d__Bacteria	p__Bacteroidota	c__Bacteroidia					3.66667	316
	NODE_220829_length_691_cov_6.639423	d__Bacteria	p__Chloroflexi	c__Anaerolineae	o__Ardenticatenales	f__uncultured	g__uncultured	s__uncultured_Chloroflexi	3.59934	303
	NODE_350232_length_474_cov_1.469287	d__Bacteria	p__Bdellovibrionota	c__Bdellovibrionia	o__Bdellovibrionales	f__Bdellovibrionaceae	g__OM27_clade	s__uncultured_bacterium	3.59302	389
	NODE_287250_length_562_cov_19.882828	d__Bacteria	p__Proteobacteria	c__Alphaproteobacteria	o__Rhodobacterales	f__Rhodobacteraceae	g__Aquimixticola	s__Rhodobacteraceae_bacterium	3.48269	348
	NODE_278956_length_576_cov_0.654224	Unassigned							3.41675	393
	NODE_10129_length_5653_cov_1.379341	Unassigned							3.37602	2839
	NODE_468998_length_362_cov_12.400000	d__Bacteria	p__Proteobacteria	c__Gammaproteobacteria	o__Alteromonadales	f__Shewanellaceae	g__Shewanella	s__Shewanella_sp.	3.35829	358
	NODE_249026_length_630_cov_118.023091	d__Bacteria	p__Bacteroidota	c__Bacteroidia	o__Flavobacteriales	f__Flavobacteriaceae			3.30798	628
	NODE_74086_length_1530_cov_6.990431	d__Bacteria							3.20085	481
	NODE_293696_length_552_cov_4.791753	d__Bacteria	p__Bacteroidota	c__Bacteroidia	o__Flavobacteriales	f__Flavobacteriaceae	g__Cellulophaga	s__Cellulophaga_lytica	3.18232	550
	NODE_428347_length_392_cov_0.972308	d__Bacteria	p__Bacteroidota						3.17351	351
	NODE_29278_length_2837_cov_1.992780	d__Bacteria	p__Cyanobacteria	c__Cyanobacteriia	o__Chloroplast	f__Chloroplast	g__Chloroplast		3.05838	327
	NODE_139_length_100740_cov_3.354176	d__Bacteria	p__Bdellovibrionota	c__Bdellovibrionia	o__Bacteriovoracales	f__Bacteriovoracaceae	g__Peredibacter		3.04114	821
	NODE_256520_length_616_cov_0.648452	d__Bacteria	p__Planctomycetota	c__OM190	o__OM190	f__OM190	g__OM190		3.03556	607
	NODE_249552_length_629_cov_74.548043	d__Bacteria	p__Proteobacteria	c__Gammaproteobacteria	o__Alteromonadales	f__Colwelliaceae	g__Thalassotalea	s__Thalassotalea_atypica	2.9718	614
	NODE_4664_length_9232_cov_24.338352	d__Bacteria	p__Proteobacteria						2.92022	1314
	NODE_412142_length_406_cov_10.162242	d__Bacteria	p__Bacteroidota	c__Bacteroidia	o__Chitinophagales	f__Saprospiraceae	g__uncultured		2.80579	404
	NODE_317476_length_517_cov_2.131111	d__Bacteria	p__Bacteroidota	c__Bacteroidia	o__Cytophagales				2.78882	508
	NODE_333_length_55425_cov_3.434120	d__Bacteria	p__Proteobacteria	c__Alphaproteobacteria	o__Rhizobiales	f__Rhizobiaceae	g__uncultured	s__uncultured_Alphaproteobacteria	2.74769	713
	NODE_80759_length_1442_cov_2.989818	d__Bacteria	p__Bdellovibrionota	c__Bdellovibrionia	o__Bacteriovoracales	f__Bacteriovoracaceae	g__Peredibacter		2.72171	361
	NODE_131894_length_1019_cov_53.317227	d__Bacteria	p__Proteobacteria	c__Gammaproteobacteria	o__Cellvibrionales	f__Cellvibrionaceae	g__Marinagarivorans	s__Marinagarivorans_algicola	2.63038	816
	NODE_507879_length_340_cov_4.501832	d__Bacteria	p__Bacteroidota	c__Bacteroidia	o__Flavobacteriales	f__Flavobacteriaceae	g__Olleya	s__Olleya_aquimaris	2.60978	338
	NODE_4343_length_9632_cov_12.564663	d__Bacteria	p__Cyanobacteria	c__Cyanobacteriia					2.60978	1043
	NODE_151019_length_922_cov_41.805848	d__Bacteria	p__Proteobacteria	c__Gammaproteobacteria	o__Alteromonadales	f__Pseudoalteromonadaceae	g__Pseudoalteromonas	s__Pseudoalteromonas_marina	2.53195	915
	NODE_223758_length_684_cov_23.573744	d__Bacteria	p__Proteobacteria	c__Gammaproteobacteria	o__Alteromonadales	f__Alteromonadaceae	g__Alteromonas	s__Alteromonas_mediterranea	2.49315	374
	NODE_122068_length_1078_cov_6.747774	d__Bacteria	p__Proteobacteria	c__Gammaproteobacteria	o__KI89A_clade	f__KI89A_clade	g__KI89A_clade		2.4167	464
	NODE_167883_length_852_cov_1.892994	d__Bacteria	p__Bdellovibrionota	c__Bdellovibrionia					2.37379	454
	NODE_141921_length_966_cov_1.689655	d__Bacteria	p__Bacteroidota	c__Bacteroidia	o__Chitinophagales	f__uncultured	g__uncultured	s__uncultured_bacterium	2.3705	648
	NODE_351289_length_473_cov_0.795567	d__Bacteria	p__Bdellovibrionota	c__Bdellovibrionia	o__Bdellovibrionales	f__Bdellovibrionaceae	g__Bdellovibrio		2.26316	328
	NODE_43183_length_2199_cov_4.500469	d__Eukaryota	p__Florideophycidae	c__Rhodymeniophycidae	o__Rhodymeniophycidae				2.20601	674
	NODE_380917_length_438_cov_1.018868	Unassigned							2.20177	333
	NODE_347888_length_477_cov_1.034146	d__Bacteria	p__Proteobacteria	c__Alphaproteobacteria					2.16228	419
	NODE_52_length_175575_cov_96.131931	d__Bacteria	p__Cyanobacteria	c__Cyanobacteriia	o__Chloroplast	f__Chloroplast	g__Chloroplast	s__Asparagopsis_taxiformis	2.04795	1494
	NODE_249552_length_629_cov_74.548043	d__Bacteria	p__Proteobacteria	c__Gammaproteobacteria	o__Alteromonadales	f__Colwelliaceae	g__Thalassotalea	s__gamma_proteobacterium	1.83795	614
	NODE_339741_length_487_cov_7.097619	d__Bacteria	p__Bacteroidota	c__Bacteroidia	o__Chitinophagales	f__Saprospiraceae	g__uncultured	s__uncultured_Bacteroidetes	1.75229	470
	NODE_40139_length_2309_cov_3.985281	d__Eukaryota	p__Ciliophora	c__Intramacronucleata	o__Conthreep	f__Phyllopharyngea			1.75	881
	NODE_35360_length_2511_cov_59.189444	d__Eukaryota	p__Florideophycidae	c__Nemaliophycidae	o__Nemaliophycidae	f__Nemaliophycidae	g__Nemaliophycidae		1.59659	374
	NODE_296313_length_548_cov_3.627859	d__Bacteria	p__Bacteroidota	c__Bacteroidia					1.59624	545
	NODE_22801_length_3336_cov_27.233711	d__Bacteria	p__Proteobacteria	c__Gammaproteobacteria	o__Granulosicoccales	f__Granulosicoccaceae	g__Granulosicoccus	s__uncultured_bacterium	1.54627	502
	NODE_119612_length_1095_cov_0.691634	Unassigned							1.29052	450
	NODE_142_length_98501_cov_6.525906	d__Bacteria	p__Proteobacteria	c__Alphaproteobacteria	o__Sphingomonadales	f__Sphingomonadaceae	g__Erythrobacter	s__uncultured_bacterium	1.12847	1491
	NODE_79228_length_1461_cov_38.891679	d__Bacteria	p__Proteobacteria	c__Gammaproteobacteria	o__Alteromonadales	f__Alteromonadaceae	g__Alteromonas	s__Alteromonas_mediterranea	1.07619	1190
	NODE_53246_length_1910_cov_8.392295	d__Bacteria	p__Bacteroidota	c__Bacteroidia	o__Flavobacteriales	f__Flavobacteriaceae	g__Postechiella		0.967949	330
	NODE_22801_length_3336_cov_27.233711	d__Bacteria	p__Proteobacteria	c__Gammaproteobacteria	o__Granulosicoccales	f__Granulosicoccaceae	g__Granulosicoccus	s__uncultured_gamma	0.868766	502
	NODE_514011_length_337_cov_1.951852	d__Bacteria	p__Verrucomicrobiota	c__Verrucomicrobiae	o__Verrucomicrobiales	f__Rubritaleaceae	g__Rubritalea	s__uncultured_bacterium	0.85625	333
Halopteris scoparia	Contigs with SSU	Kingdom	Phylum	Class	Order	Family	Genus	Species	Coverage	SSU len
	NODE_271842_length_593_cov_8.015209	d__Bacteria	p__Proteobacteria	c__Gammaproteobacteria	o__Arenicellales	f__Arenicellaceae	g__Arenicellaceae	s__uncultured_bacterium	2036.74	347
	NODE_41341_length_1966_cov_2.897314	d__Bacteria	p__Cyanobacteria	c__Cyanobacteriia	o__Chloroplast	f__Chloroplast	g__Chloroplast	s__Corallina_officinalis	735.27	905
	NODE_33478_length_2217_cov_16.192558	d__Bacteria	p__Cyanobacteria	c__Cyanobacteriia	o__Chloroplast	f__Chloroplast	g__Chloroplast	s__uncultured_bacterium	735.27	1281
	NODE_109_length_43793_cov_12.163404	d__Bacteria	p__Proteobacteria						696.766	1659
	NODE_7672_length_4890_cov_2.601700	d__Eukaryota	p__Arthropoda	c__Ostracoda	o__Podocopida	f__Podocopida	g__Podocopida	s__Xiphichilus_sp.	677.778	960
	NODE_510984_length_372_cov_1.652459	d__Bacteria	p__Proteobacteria	c__Gammaproteobacteria	o__Gammaproteobacteria_Incertae_Sedis	f__Unknown_Family	g__Marinicella	s__Marinicella_litoralis	668.978	370
	NODE_175999_length_801_cov_0.734332	Unassigned							627.253	634
	NODE_71373_length_1426_cov_3.576159	d__Eukaryota	p__Florideophycidae	c__Corallinophycidae	o__Corallinophycidae	f__Corallinophycidae	g__Mesophyllum	s__Mesophyllum_lichenoides	627.253	422
	NODE_40524_length_1988_cov_2.123894	d__Bacteria	p__Bacteroidota	c__Bacteroidia	o__Cytophagales	f__Cyclobacteriaceae	g__Fabibacter	s__uncultured_Flammeovirgaceae	596.673	488
	NODE_38296_length_2055_cov_1.662475	d__Archaea	p__Crenarchaeota	c__Nitrososphaeria	o__Nitrosopumilales	f__Nitrosopumilaceae	g__Candidatus_Nitrosopumilus	s__uncultured_archaeon	484.343	1468
	NODE_487203_length_384_cov_17.223975	d__Eukaryota	p__Labyrinthulomycetes	c__Labyrinthulomycetes	o__Labyrinthulomycetes	f__Thraustochytriaceae	g__Aplanochytrium		261.836	381
	NODE_422919_length_426_cov_0.473538	Unassigned							225.53	355
	NODE_491934_length_382_cov_0.469841	Unassigned							214.02	323
	NODE_44473_length_1885_cov_3.958746	d__Bacteria	p__Bacteroidota	c__Bacteroidia	o__Flavobacteriales	f__Flavobacteriaceae	g__Aquimarina	s__Flavobacteriaceae_bacterium	214.02	344
	NODE_117447_length_1045_cov_1.557260	d__Bacteria	p__Bacteroidota	c__Bacteroidia	o__Chitinophagales	f__uncultured	g__uncultured	s__uncultured_bacterium	210.245	598
	NODE_555171_length_353_cov_12.573427	d__Bacteria	p__Proteobacteria	c__Gammaproteobacteria	o__Alteromonadales	f__Alteromonadaceae	g__Paraglaciecola		184.546	349
	NODE_18738_length_3065_cov_6.791528	d__Bacteria	p__Cyanobacteria	c__Cyanobacteriia	o__Cyanobacteriales	f__uncultured	g__uncultured	s__uncultured_bacterium	184.002	502
	NODE_275176_length_588_cov_1.579655	d__Bacteria	p__Deinococcota	c__Deinococci	o__Deinococcales	f__Trueperaceae	g__Truepera	s__uncultured_bacterium	169.074	584
	NODE_344390_length_499_cov_3.280093	d__Bacteria	p__Actinobacteriota	c__Acidimicrobiia	o__Microtrichales	f__Microtrichaceae	g__uncultured	s__uncultured_marine	160.382	492
	NODE_447128_length_408_cov_4.642229	d__Eukaryota	p__Diatomea	c__Bacillariophyceae	o__Bacillariophyceae	f__Bacillariophyceae	g__Navicula		157.941	406
	NODE_603243_length_336_cov_4.598513	d__Bacteria	p__Actinobacteriota	c__Acidimicrobiia	o__Microtrichales	f__Microtrichaceae	g__Sva0996_marine_group	s__uncultured_bacterium	151.405	334
	NODE_337168_length_507_cov_16.245455	d__Bacteria	p__Proteobacteria	c__Gammaproteobacteria					148.578	505
	NODE_125328_length_1002_cov_118.728342	d__Bacteria	p__Proteobacteria	c__Gammaproteobacteria	o__Alteromonadales	f__Pseudoalteromonadaceae	g__Pseudoalteromonas	s__Pseudoalteromonas_agarivorans	135.688	1000
	NODE_473008_length_392_cov_3.510769	d__Bacteria	p__Bacteroidota						135.047	368
	NODE_134505_length_957_cov_73.726966	d__Bacteria	p__Proteobacteria	c__Gammaproteobacteria	o__Cellvibrionales	f__Cellvibrionaceae	g__uncultured	s__uncultured_bacterium	133.367	439
	NODE_298288_length_555_cov_108.254098	d__Bacteria	p__Proteobacteria	c__Gammaproteobacteria	o__Cellvibrionales	f__Cellvibrionaceae	g__uncultured	s__uncultured_bacterium	124.46	553
	NODE_236202_length_655_cov_0.678571	Unassigned							123.174	403
	NODE_11578_length_3949_cov_1.770479	d__Bacteria	p__Bdellovibrionota	c__Bdellovibrionia	o__Bacteriovoracales	f__Bacteriovoracaceae	g__Peredibacter	s__uncultured_Peredibacter	116.394	383
	NODE_219327_length_689_cov_138.794212	d__Bacteria	p__Proteobacteria	c__Gammaproteobacteria	o__Cellvibrionales	f__Cellvibrionaceae	g__uncultured	s__uncultured_bacterium	115.078	442
	NODE_435647_length_416_cov_1.489971	d__Eukaryota	p__Cnidaria	c__Hydrozoa	o__Hydrozoa	f__Hydrozoa			114.128	414
	NODE_8677_length_4601_cov_1.246140	Unassigned							113.588	1557
	NODE_254161_length_622_cov_0.803604	Unassigned							100.437	475
	NODE_431315_length_419_cov_4.829545	d__Eukaryota	p__Florideophycidae	c__Corallinophycidae	o__Corallinophycidae	f__Corallinophycidae	g__Spongites	s__Spongites_yendoi	94.7486	417
	NODE_105670_length_1119_cov_0.900190	Unassigned							90.8308	770
	NODE_442593_length_411_cov_17.488372	d__Bacteria	p__Proteobacteria	c__Alphaproteobacteria	o__Rhodobacterales	f__Rhodobacteraceae	g__Boseongicola	s__uncultured_bacterium	90.3569	400
	NODE_33452_length_2218_cov_14.304045	d__Eukaryota	p__Porifera	c__Calcarea	o__Leucosolenida	f__Leucosolenida	g__Leucosolenida	s__Leucandra_nicolae	89.8907	1738
	NODE_17331_length_3197_cov_1.717891	d__Bacteria	p__Patescibacteria	c__Gracilibacteria	o__JGI_0000069-P22	f__JGI_0000069-P22	g__JGI_0000069-P22	s__marine_metagenome	88.373	1485
	NODE_218431_length_691_cov_3.376603	d__Bacteria	p__Chloroflexi	c__Anaerolineae	o__Ardenticatenales	f__uncultured	g__uncultured	s__uncultured_Chloroflexi	86.3006	371
	NODE_530748_length_363_cov_2.584459	d__Bacteria	p__Proteobacteria	c__Gammaproteobacteria	o__Steroidobacterales	f__Woeseiaceae	g__Woeseia	s__uncultured_bacterium	85.1341	351
	NODE_237608_length_652_cov_1.088889	d__Eukaryota	p__Euglenozoa	c__Kinetoplastea	o__Neobodonida	f__Neobodonida	g__Neobodo	s__uncultured_eukaryote	81.0987	581
	NODE_250597_length_628_cov_1.017825	Unassigned							79.5859	595
	NODE_299803_length_553_cov_83.537037	d__Bacteria	p__Proteobacteria	c__Gammaproteobacteria	o__Alteromonadales	f__Pseudoalteromonadaceae	g__Pseudoalteromonas	s__Pseudoalteromonas_marina	77.9054	360
	NODE_42038_length_1947_cov_9.893085	d__Eukaryota	p__Arthropoda	c__Maxillopoda	o__Harpacticoida	f__Harpacticoida	g__Harpacticoida	s__Harpacticus_sp.	77.5466	1740
	NODE_686054_length_313_cov_13.784553	d__Bacteria	p__Cyanobacteria	c__Cyanobacteriia	o__Chloroplast	f__Chloroplast			77.5466	310
	NODE_89479_length_1243_cov_37.846939	d__Bacteria	p__Proteobacteria	c__Gammaproteobacteria	o__Alteromonadales	f__Alteromonadaceae	g__Alteromonas	s__bacterium_RFB	76.75	932
	NODE_721162_length_305_cov_14.306723	d__Bacteria	p__Bacteroidota	c__Bacteroidia	o__Flavobacteriales	f__Flavobacteriaceae	g__Tenacibaculum	s__Tenacibaculum_sp.	75.902	301
	NODE_4121_length_6667_cov_1.584697	d__Eukaryota	p__Florideophycidae	c__Rhodymeniophycidae	o__Rhodymeniophycidae	f__Rhodymeniophycidae			75.6774	414
	NODE_206590_length_718_cov_60.903226	d__Bacteria	p__Bacteroidota	c__Bacteroidia	o__Flavobacteriales	f__Flavobacteriaceae	g__Aquimarina	s__Aquimarina_sp.	73.3235	716
	NODE_438290_length_414_cov_8.757925	d__Eukaryota	p__Florideophycidae	c__Corallinophycidae	o__Corallinophycidae	f__Corallinophycidae			73.3235	411
	NODE_509135_length_373_cov_0.784314	d__Bacteria	p__Verrucomicrobiota	c__Verrucomicrobiae	o__Verrucomicrobiales	f__DEV007	g__DEV007	s__uncultured_bacterium	67.8137	367
	NODE_310541_length_539_cov_40.631356	d__Bacteria	p__Proteobacteria	c__Gammaproteobacteria	o__Alteromonadales	f__Colwelliaceae	g__Colwellia	s__Alteromonadales_sp.	66.6745	537
	NODE_109_length_43793_cov_12.163404-#2	d__Bacteria	p__Proteobacteria						65.8226	1659
	NODE_2006_length_9427_cov_3.464209	d__Bacteria	p__Myxococcota	c__Polyangia	o__Polyangiales	f__BIrii41	g__BIrii41		65.6784	1555
	NODE_76958_length_1362_cov_303.624710	d__Bacteria	p__Proteobacteria	c__Gammaproteobacteria	o__Vibrionales	f__Vibrionaceae	g__Vibrio	s__Vibrio_crassostreae	64.6372	1358
	NODE_138704_length_938_cov_1.436280	d__Bacteria	p__NB1-j	c__NB1-j	o__NB1-j	f__NB1-j	g__NB1-j	s__uncultured_bacterium	64.431	936
	NODE_694691_length_311_cov_11.184426	d__Bacteria	p__Bacteroidota	c__Bacteroidia	o__Chitinophagales	f__Saprospiraceae	g__uncultured	s__uncultured_bacterium	64.431	308
	NODE_56883_length_1633_cov_4.703704	d__Eukaryota	p__Florideophycidae	c__Corallinophycidae	o__Corallinophycidae	f__Corallinophycidae	g__Spongites		62	376
	NODE_494876_length_380_cov_5.581470	d__Eukaryota	p__Florideophycidae	c__Corallinophycidae	o__Corallinophycidae	f__Corallinophycidae	g__Spongites	s__Spongites_sp.	60.4783	378
	NODE_286862_length_571_cov_2.180556	Unassigned							60.3384	562
	NODE_397047_length_447_cov_2.823684	d__Eukaryota	p__Cnidaria	c__Hydrozoa	o__Leptothecata	f__Leptothecata			53.5898	444
	NODE_53529_length_1693_cov_18.402214	d__Bacteria	p__Bacteroidota	c__Bacteroidia	o__Flavobacteriales	f__Flavobacteriaceae	g__Dokdonia	s__Dokdonia_sp.	52.6275	357
	NODE_5539_length_5762_cov_2.407199	Unassigned							48.8483	2962
	NODE_309737_length_540_cov_6.691332	d__Eukaryota	p__Florideophycidae						47.1742	513
	NODE_467839_length_395_cov_36.442073	d__Bacteria	p__Proteobacteria	c__Gammaproteobacteria	o__MBAE14	f__MBAE14	g__MBAE14	s__uncultured_gamma	46.5951	367
	NODE_21191_length_2865_cov_2.674768	d__Bacteria	p__Chloroflexi	c__Anaerolineae	o__Ardenticatenales	f__uncultured	g__uncultured	s__uncultured_Chloroflexi	45.5402	1189
	NODE_326114_length_520_cov_15.397351	d__Bacteria	p__Proteobacteria	c__Gammaproteobacteria	o__Arenicellales	f__Arenicellaceae	g__Arenicella	s__uncultured_gamma	44.2391	518
	NODE_259988_length_612_cov_3.209174	d__Eukaryota	p__Arthropoda	c__Ostracoda	o__Podocopida	f__Podocopida	g__Podocopida	s__Xiphichilus_sp.	43.2153	596
	NODE_30664_length_2332_cov_3.382340	d__Eukaryota	p__Nematozoa	c__Chromadorea	o__Chromadorida	f__Chromadorida	g__Chromadorida	s__Punctodora_ratzeburgensis	41.7737	586
	NODE_287873_length_570_cov_0.640159	Unassigned							41.4741	499
	NODE_542653_length_358_cov_3.608247	d__Bacteria	p__Proteobacteria	c__Gammaproteobacteria	o__Vibrionales	f__Vibrionaceae	g__Photobacterium	s__Photobacterium_rosenbergii	39.7987	354
	NODE_23052_length_2733_cov_112.684546	d__Eukaryota	p__Eukaryota	c__Phaeophyceae	o__Ectocarpales	f__Ectocarpales	g__Ectocarpales	s__Sphacelaria_sp.	38.7538	542
	NODE_654642_length_321_cov_1.543307	d__Bacteria	p__Bacteroidota	c__Bacteroidia	o__Cytophagales	f__Cyclobacteriaceae	g__Fulvivirga	s__uncultured_Bacteroidetes	38.7538	303
	NODE_267333_length_600_cov_57.615385	d__Bacteria	p__Bacteroidota	c__Bacteroidia	o__Flavobacteriales	f__Flavobacteriaceae	g__Tenacibaculum	s__Tenacibaculum_sp.	36.5429	598
	NODE_473062_length_392_cov_1.523077	Unassigned							36.2308	386
	NODE_381934_length_461_cov_19.362944	d__Bacteria	p__Proteobacteria	c__Gammaproteobacteria	o__Cellvibrionales	f__Porticoccaceae	g__C1-B045	s__Cladosiphon_okamuranus	33.6762	458
	NODE_111584_length_1081_cov_0.455621	Unassigned							32.5397	377
	NODE_518099_length_369_cov_0.539735	Unassigned							32.5397	330
	NODE_19858_length_2969_cov_4.066506	d__Eukaryota	p__Florideophycidae	c__Corallinophycidae	o__Corallinophycidae	f__Corallinophycidae	g__Corallinophycidae	s__Corallina_sp.	32.2156	424
	NODE_22927_length_2742_cov_2.439252	d__Bacteria	p__Chloroflexi	c__Anaerolineae	o__Caldilineales	f__Caldilineaceae	g__uncultured	s__uncultured_bacterium	31.673	479
	NODE_333642_length_511_cov_6.220721	d__Bacteria	p__Cyanobacteria	c__Cyanobacteriia					31.2222	342
	NODE_96294_length_1188_cov_1.157003	d__Bacteria	p__Proteobacteria						29.8282	920
	NODE_233870_length_659_cov_66.957770	d__Bacteria	p__Bacteroidota	c__Bacteroidia	o__Flavobacteriales	f__Flavobacteriaceae	g__Maribacter		29.6442	657
	NODE_175451_length_802_cov_12.204082	d__Bacteria	p__Bacteroidota	c__Bacteroidia	o__Flavobacteriales	f__Flavobacteriaceae	g__Dokdonia	s__Dokdonia_genika	28.9589	344
	NODE_367432_length_475_cov_3.571078	d__Bacteria	p__Bacteroidota	c__Bacteroidia	o__Cytophagales	f__Cyclobacteriaceae	g__Fulvivirga	s__Fulvivirga_lutimaris	28.3848	473
	NODE_385192_length_458_cov_1.682864	d__Eukaryota	p__Ciliophora	c__Intramacronucleata	o__Conthreep	f__Phyllopharyngea			28.2403	438
	NODE_293248_length_562_cov_2.052525	d__Bacteria	p__Bacteroidota	c__Bacteroidia	o__Chitinophagales	f__Saprospiraceae	g__Aureispira	s__Saprospira_sp.	27.8743	371
	NODE_464219_length_398_cov_0.271903	d__Bacteria	p__Verrucomicrobiota	c__Lentisphaeria					27.8743	395
	NODE_25361_length_2592_cov_2.309703	d__Eukaryota	p__Nematozoa	c__Chromadorea	o__Chromadorida	f__Chromadorida	g__Chromadorida	s__Chromadorina_sp.	26.3621	478
	NODE_576603_length_345_cov_8.935252	d__Bacteria	p__Cyanobacteria	c__Cyanobacteriia	o__Chloroplast	f__Chloroplast	g__Chloroplast	s__uncultured_cyanobacterium	25.8075	342
	NODE_170740_length_817_cov_0.616000	Unassigned							25.3752	796
	NODE_16305_length_3300_cov_4.967832	d__Bacteria	p__Cyanobacteria	c__Cyanobacteriia	o__Cyanobacteriales	f__Xenococcaceae	g__Pleurocapsa_PCC-7319	s__uncultured_bacterium	25.1818	789
	NODE_210_length_29610_cov_2.617913	d__Bacteria	p__Proteobacteria						24.3091	1530
	NODE_299803_length_553_cov_83.537037	d__Bacteria	p__Proteobacteria	c__Gammaproteobacteria	o__Alteromonadales	f__Pseudoalteromonadaceae	g__Pseudoalteromonas	s__Pseudoalteromonas_carrageenovora	24.236	360
	NODE_588188_length_341_cov_2.594891	d__Bacteria	p__Bacteroidota	c__Bacteroidia	o__Flavobacteriales	f__Flavobacteriaceae	g__Psychroserpens	s__uncultured_Bacteroidetes	24.1885	339
	NODE_423461_length_425_cov_3.446927	d__Bacteria	p__Bacteroidota	c__Bacteroidia	o__Chitinophagales	f__Saprospiraceae	g__Rubidimonas		23.7812	421
	NODE_526155_length_365_cov_9.439597	d__Bacteria	p__Bacteroidota	c__Bacteroidia	o__Flavobacteriales	f__Flavobacteriaceae	g__Wenyingzhuangia	s__Flavobacteriaceae_bacterium	23.1777	340
	NODE_209136_length_712_cov_4.351938	d__Bacteria	p__Bacteroidota	c__Bacteroidia	o__Chitinophagales	f__Saprospiraceae	g__uncultured	s__uncultured_Bacteroidetes	23.1437	708
	NODE_42851_length_1926_cov_23.499193	d__Bacteria	p__Bacteroidota	c__Bacteroidia	o__Flavobacteriales	f__Flavobacteriaceae	g__Lacinutrix	s__Lacinutrix_sp.	22.4085	724
	NODE_280675_length_580_cov_0.834308	d__Eukaryota	p__Euglenozoa	c__Kinetoplastea	o__Neobodonida	f__Neobodonida	g__Neobodo	s__Neobodo_designis	22.3939	436
	NODE_296808_length_557_cov_1.408163	d__Eukaryota	p__Labyrinthulomycetes	c__Labyrinthulomycetes	o__Labyrinthulomycetes	f__Labyrinthulomycetes	g__Labyrinthulomycetes	s__Stellarchytrium_dubum	22.2579	555
	NODE_156302_length_867_cov_6.531250	d__Bacteria	p__Bacteroidota	c__Bacteroidia	o__Flavobacteriales				21.7563	336
	NODE_493002_length_381_cov_1.162420	d__Eukaryota	p__Euglenozoa	c__Kinetoplastea					21.5393	338
	NODE_588180_length_341_cov_2.759124	d__Bacteria	p__Proteobacteria	c__Gammaproteobacteria	o__Oceanospirillales	f__Marinomonadaceae	g__Marinomonas		20.7294	337
	NODE_7458_length_4964_cov_0.999387	d__Bacteria	p__Proteobacteria						20.2853	1280
	NODE_702_length_15567_cov_1.893161	Unassigned							20.1705	1500
	NODE_552707_length_354_cov_25.470383	d__Bacteria	p__Proteobacteria	c__Gammaproteobacteria	o__Alteromonadales	f__Colwelliaceae	g__Colwelliaceae	s__uncultured_gamma	20.1242	346
	NODE_712204_length_307_cov_1.550000	d__Bacteria	p__Proteobacteria	c__Alphaproteobacteria	o__Caulobacterales	f__Hyphomonadaceae	g__Hellea	s__uncultured_bacterium	19.871	304
	NODE_419617_length_428_cov_9.304709	d__Bacteria	p__Bacteroidota	c__Bacteroidia	o__Flavobacteriales	f__Flavobacteriaceae			19.7897	425
	NODE_287526_length_570_cov_5.411531	d__Bacteria	p__Cyanobacteria	c__Cyanobacteriia	o__Cyanobacteriales	f__uncultured	g__uncultured		19.7897	568
	NODE_329405_length_516_cov_54.073497	d__Bacteria	p__Bacteroidota	c__Bacteroidia	o__Flavobacteriales	f__Flavobacteriaceae	g__Wenyingzhuangia	s__Ochrovirga_pacifica	18.9163	358
	NODE_89879_length_1240_cov_0.885763	Unassigned							18.4647	1183
	NODE_579536_length_344_cov_1.404332	d__Bacteria	p__Bacteroidota	c__Bacteroidia					18.141	342
	NODE_370511_length_472_cov_6.839506	d__Bacteria	p__Proteobacteria	c__Alphaproteobacteria	o__Caulobacterales	f__Hyphomonadaceae	g__Fretibacter	s__Hyphomonadaceae_bacterium	17.7643	469
	NODE_81118_length_1319_cov_44.158946	d__Bacteria	p__Bacteroidota	c__Bacteroidia	o__Flavobacteriales	f__Flavobacteriaceae	g__Cellulophaga	s__Cellulophaga_lytica	17.7576	821
	NODE_322795_length_524_cov_31.039387	d__Bacteria	p__Proteobacteria	c__Gammaproteobacteria	o__Alteromonadales	f__Alteromonadaceae	g__Alteromonas	s__Alteromonas_stellipolaris	17.5556	477
	NODE_466113_length_396_cov_13.407295	d__Bacteria	p__Bacteroidota	c__Bacteroidia	o__Flavobacteriales	f__Flavobacteriaceae	g__Dokdonia		17.4709	394
	NODE_332838_length_512_cov_1.444944	d__Bacteria	p__Deinococcota	c__Deinococci	o__Deinococcales	f__Trueperaceae	g__Truepera	s__uncultured_bacterium	16.6807	400
	NODE_63623_length_1527_cov_1.263014	Unassigned							16.6085	1008
	NODE_304451_length_547_cov_1.437500	d__Eukaryota	p__Ciliophora	c__Intramacronucleata	o__Conthreep				16.4996	545
	NODE_166911_length_829_cov_48.388451	d__Bacteria	p__Bacteroidota	c__Bacteroidia	o__Flavobacteriales	f__Flavobacteriaceae	g__Croceitalea	s__uncultured_Bacteroidetes	16.2198	826
	NODE_78719_length_1344_cov_0.752545	d__Eukaryota	p__Ciliophora	c__Intramacronucleata	o__Conthreep	f__Phyllopharyngea	g__Acineta		15.1019	425
	NODE_140272_length_931_cov_40.731481	d__Bacteria	p__Bacteroidota	c__Bacteroidia	o__Flavobacteriales	f__Flavobacteriaceae	g__Maribacter	s__uncultured_bacterium	14.5766	476
	NODE_396990_length_447_cov_15.963158	d__Bacteria	p__Proteobacteria	c__Gammaproteobacteria	o__Arenicellales	f__Arenicellaceae	g__Arenicella		14.4937	445
	NODE_8162_length_4743_cov_3.840890	d__Bacteria	p__Proteobacteria						14.2916	1342
	NODE_366405_length_476_cov_7.066015	d__Bacteria	p__Proteobacteria	c__Alphaproteobacteria	o__Rhodobacterales	f__Rhodobacteraceae	g__uncultured	s__uncultured_bacterium	14.2221	473
	NODE_3291_length_7445_cov_44.933993	d__Eukaryota	p__Diatomea	c__Bacillariophyceae	o__Bacillariophyceae	f__Bacillariophyceae			13.9543	1701
	NODE_451643_length_405_cov_37.307692	d__Bacteria	p__Proteobacteria	c__Gammaproteobacteria	o__Alteromonadales	f__Alteromonadaceae	g__Alteromonas	s__Alteromonas_stellipolaris	13.8646	399
	NODE_616464_length_332_cov_0.743396	d__Bacteria	p__Patescibacteria	c__Parcubacteria	o__Candidatus_Kaiserbacteria	f__Candidatus_Kaiserbacteria	g__Candidatus_Kaiserbacteria		13.5341	330
	NODE_694691_length_311_cov_11.184426	d__Bacteria	p__Bacteroidota	c__Bacteroidia	o__Chitinophagales	f__Saprospiraceae	g__uncultured	s__uncultured_Bacteroidetes	13.4666	308
	NODE_491002_length_382_cov_1.558730	d__Bacteria	p__Proteobacteria	c__Gammaproteobacteria	o__KI89A_clade	f__KI89A_clade	g__KI89A_clade	s__uncultured_bacterium	13.1044	380
	NODE_95763_length_1193_cov_0.680284	Unassigned							12.6667	1057
	NODE_269935_length_596_cov_3.359168	d__Eukaryota	p__Florideophycidae	c__Corallinophycidae	o__Corallinophycidae	f__Corallinophycidae	g__Corallinophycidae	s__Corallina_sp.	12.6558	594
	NODE_267996_length_599_cov_65.748120	d__Bacteria	p__Bacteroidota	c__Bacteroidia	o__Flavobacteriales	f__Flavobacteriaceae	g__Salinimicrobium	s__uncultured_Salinimicrobium	11.9832	379
	NODE_251793_length_626_cov_1.007156	d__Bacteria	p__Cyanobacteria	c__Cyanobacteriia	o__Cyanobacteriales	f__Xenococcaceae	g__Xenococcus_PCC-7305	s__uncultured_cyanobacterium	11.8349	313
	NODE_56762_length_1635_cov_2.143495	d__Bacteria	p__Chloroflexi	c__Anaerolineae	o__Caldilineales	f__Caldilineaceae	g__uncultured		11.7757	1086
	NODE_189524_length_761_cov_14.864553	d__Bacteria	p__Bacteroidota	c__Bacteroidia	o__Flavobacteriales	f__Flavobacteriaceae			11.5248	325
	NODE_146546_length_905_cov_120.384248	d__Bacteria	p__Proteobacteria	c__Gammaproteobacteria	o__Cellvibrionales	f__Cellvibrionaceae			10.8611	903
	NODE_467839_length_395_cov_36.442073	d__Bacteria	p__Proteobacteria	c__Gammaproteobacteria	o__MBAE14	f__MBAE14	g__MBAE14	s__uncultured_bacterium	10.8041	367
	NODE_241291_length_645_cov_0.866782	Unassigned							10.5749	371
	NODE_585445_length_342_cov_1.014545	d__Bacteria	p__Proteobacteria	c__Gammaproteobacteria	o__Burkholderiales	f__Burkholderiaceae			10.3703	306
	NODE_236479_length_654_cov_16.933560	d__Bacteria	p__Bacteroidota	c__Bacteroidia	o__Flavobacteriales	f__Flavobacteriaceae	g__Maribacter	s__Cytophaga_sp.	9.74436	344
	NODE_306870_length_544_cov_0.805031	d__Bacteria	p__Planctomycetota	c__Planctomycetes	o__Pirellulales	f__Pirellulaceae	g__Rhodopirellula		9.64155	542
	NODE_85679_length_1277_cov_0.764463	Unassigned							9.41434	491
	NODE_17521_length_3177_cov_5.708360	d__Bacteria	p__Cyanobacteria	c__Cyanobacteriia	o__Chloroplast	f__Chloroplast			9.39583	622
	NODE_71028_length_1430_cov_2.294938	d__Bacteria	p__Proteobacteria	c__Alphaproteobacteria	o__Rhodobacterales	f__Rhodobacteraceae			9.31579	773
	NODE_399259_length_445_cov_9.928571	d__Bacteria	p__Bacteroidota	c__Bacteroidia	o__Flavobacteriales	f__Flavobacteriaceae			9.10312	439
	NODE_588180_length_341_cov_2.759124	d__Bacteria	p__Proteobacteria	c__Gammaproteobacteria	o__Oceanospirillales	f__Marinomonadaceae	g__Marinomonas	s__uncultured_bacterium	8.65022	337
	NODE_44625_length_1882_cov_0.970799	Unassigned							8.63529	677
	NODE_81532_length_1315_cov_2.360577	d__Bacteria	p__Proteobacteria	c__Alphaproteobacteria	o__Rhizobiales	f__Rhizobiaceae	g__Pseudahrensia	s__uncultured_bacterium	8.57585	500
	NODE_348009_length_495_cov_9.292056	d__Bacteria	p__Bacteroidota	c__Bacteroidia	o__Flavobacteriales	f__Flavobacteriaceae	g__Wenyingzhuangia		8.54182	493
	NODE_654644_length_321_cov_1.539370	d__Bacteria	p__Actinobacteriota	c__Acidimicrobiia	o__Microtrichales	f__Ilumatobacteraceae	g__Ilumatobacter	s__Ilumatobacter_fluminis	8.38845	319
	NODE_263068_length_607_cov_3.331481	d__Eukaryota	p__Florideophycidae	c__Corallinophycidae	o__Corallinophycidae	f__Corallinophycidae	g__Mesophyllum	s__Mesophyllum_lichenoides	8.36127	605
	NODE_307390_length_543_cov_14.300420	d__Bacteria	p__Proteobacteria	c__Gammaproteobacteria	o__Oceanospirillales	f__Halomonadaceae	g__Cobetia	s__Halomonas_sp.	8.15714	540
	NODE_14499_length_3512_cov_115.222351	d__Eukaryota	p__Eukaryota	c__Phaeophyceae	o__Ectocarpales	f__Ectocarpales	g__Heribaudiella	s__Heribaudiella_fluviatilis	8.12936	1328
	NODE_262625_length_608_cov_0.757856	Unassigned							8.04622	562
	NODE_451830_length_405_cov_0.964497	d__Eukaryota	p__Euglenozoa	c__Kinetoplastea	o__Neobodonida	f__Neobodonida	g__Neobodo	s__Neobodo_designis	7.7733	395
	NODE_313832_length_535_cov_33.544872	d__Bacteria	p__Proteobacteria	c__Gammaproteobacteria	o__Alteromonadales	f__Colwelliaceae	g__Colwellia	s__uncultured_bacterium	7.02929	532
	NODE_23849_length_2682_cov_11.240535	d__Eukaryota	p__Mollusca	c__Bivalvia	o__Mytiloida	f__Mytiloida	g__Mytiloida	s__Musculus_discors	6.82102	1754
	NODE_256984_length_617_cov_2.429091	d__Eukaryota	p__Ciliophora	c__Intramacronucleata	o__Conthreep	f__Oligohymenophorea	g__Uronema	s__Uronema_marinum	6.74907	526
	NODE_23052_length_2733_cov_112.684546	d__Eukaryota	p__Eukaryota	c__Phaeophyceae	o__Ectocarpales	f__Ectocarpales	g__Heribaudiella	s__Heribaudiella_fluviatilis	6.74747	542
	NODE_239731_length_648_cov_0.848537	d__Bacteria	p__Verrucomicrobiota	c__Verrucomicrobiae	o__Verrucomicrobiales	f__DEV007			6.58009	605
	NODE_166677_length_830_cov_1.828309	d__Bacteria	p__Actinobacteriota	c__Acidimicrobiia	o__Microtrichales	f__Microtrichaceae	g__Sva0996_marine_group	s__uncultured_bacterium	6.51424	353
	NODE_576603_length_345_cov_8.935252	d__Bacteria	p__Cyanobacteria	c__Cyanobacteriia	o__Chloroplast	f__Chloroplast	g__Chloroplast	s__Planoglabratella_opercularis	6.51092	342
	NODE_451722_length_405_cov_2.621302	Unassigned							6.48837	401
	NODE_612726_length_333_cov_12.026316	d__Bacteria	p__Bacteroidota	c__Bacteroidia	o__Flavobacteriales	f__Flavobacteriaceae	g__Tenacibaculum	s__Tenacibaculum_aiptasiae	6.29928	330
	NODE_369645_length_473_cov_0.881773	d__Bacteria	p__Cyanobacteria	c__Cyanobacteriia	o__Phormidesmiales	f__Phormidesmiaceae	g__Acrophormium_PCC-7375	s__Leptolyngbya_sp.	5.86865	465
	NODE_311754_length_538_cov_0.668790	d__Bacteria	p__Proteobacteria	c__Alphaproteobacteria	o__Rickettsiales	f__Mitochondria	g__Mitochondria	s__Thecamonas_trahens	5.7033	527
	NODE_22508_length_2771_cov_12.141272	d__Eukaryota	p__Bryozoa	c__Gymnolaemata	o__Ctenostomatida	f__Ctenostomatida	g__Ctenostomatida		5.61846	1789
	NODE_50497_length_1752_cov_1.111573	d__Eukaryota	p__Ciliophora	c__Intramacronucleata					5.08909	626
	NODE_369480_length_473_cov_5.330049	d__Bacteria	p__Proteobacteria	c__Alphaproteobacteria	o__Caulobacterales	f__Hyphomonadaceae	g__Hellea	s__uncultured_Alphaproteobacteria	5.06443	471
	NODE_7672_length_4890_cov_2.601700	d__Eukaryota	p__Arthropoda	c__Ostracoda	o__Podocopida	f__Podocopida	g__Podocopida	s__Membranipora_sp.	5.02536	960
	NODE_156302_length_867_cov_6.531250	d__Bacteria	p__Bacteroidota	c__Bacteroidia	o__Flavobacteriales	f__Flavobacteriaceae			4.91189	336
	NODE_716621_length_306_cov_2.761506	d__Bacteria	p__Bdellovibrionota	c__Bdellovibrionia	o__Bacteriovoracales	f__Bacteriovoracaceae	g__Peredibacter	s__uncultured_Peredibacter	4.77169	303
	NODE_5233_length_5924_cov_2.011269	d__Bacteria	p__Cyanobacteria	c__Cyanobacteriia	o__Cyanobacteriales	f__Xenococcaceae	g__Pleurocapsa_PCC-7319	s__Stanieria_sp.	4.53861	766
	NODE_500930_length_377_cov_0.861290	d__Bacteria	p__Proteobacteria	c__Alphaproteobacteria	o__Rickettsiales	f__Mitochondria	g__Mitochondria	s__Corallina_officinalis	4.24288	347
	NODE_23849_length_2682_cov_11.240535	d__Eukaryota	p__Mollusca	c__Bivalvia	o__Mytiloida	f__Mytiloida	g__Mytiloida	s__Musculus_lateralis	3.56821	1754
	NODE_107595_length_1106_cov_1.592878	d__Bacteria	p__Proteobacteria	c__Gammaproteobacteria	o__Granulosicoccales	f__Granulosicoccaceae	g__Granulosicoccus		2.95161	351
	NODE_6427_length_5361_cov_18.803929	d__Bacteria	p__Cyanobacteria	c__Cyanobacteriia	o__Chloroplast	f__Chloroplast	g__Chloroplast		2.66379	1487

## Sheet: Table S2
Table S2 Sequencing Metadata
Seaweed	Input Reads	Trimmed Reads	% od retained reads	Contings	Contig total size (bp)	Bins	Binned Contigs
Sphaerococcus coronopifolius	180,271,460	174,370,856	96.73%	1,891,962	784246579	110	99.609
Asparagopsis taxiformis	143,679,613	136,109,336	94.73%	1,249,078	525823578	69	59.125
Halopteris scoparia	146,061,633	139,265,225	95.35%	1,702,398	435330334	55	45.73

## Sheet: Table S3
MAGs reconstructed from the Sc, At and Hs metagenomes
3a	Sphaerococcus coronopifolius
	-----------------------	-----------------------------------	------------	------------	----------------	---------------	-------------------------	--------------	-------------------	--------------------	--------------	------------	------------------	----------------	----------------------------	--------------------------	------------------------	------------------------	-----	-----------------------------	-----------------	--------------------	-----------------------	---	-----	-------	-------	-----	----
	Bin Id	Marker lineage	# genomes	# markers	# marker sets	Completeness	Contamination Strain	heterogeneity	Genome size (bp)	# ambiguous bases	# scaffolds	# contigs	N50 (scaffolds)	N50 (contigs)	Mean scaffold length (bp)	Mean contig length (bp)	Longest scaffold (bp)	Longest contig (bp)	GC	GC std (scaffolds > 1kbp)	Coding density	Translation table	# predicted genes	0	1	2	3	4	5+
	-----------------------	-----------------------------------	------------	------------	----------------	---------------	-------------------------	--------------	-------------------	--------------------	--------------	------------	------------------	----------------	----------------------------	--------------------------	------------------------	------------------------	-----	-----------------------------	-----------------	--------------------	-----------------------	---	-----	-------	-------	-----	----
	MetaBat2_results.72	root (UID1)	5656	56	24	100	544.6	10.67	44773757	0	15577	15577	2969	2969	2874	2874	32915	32915	54.93	1.89	89.02	11	48504	0	1	2	3	3	47
	MetaBat2_results.39	root (UID1)	5656	56	24	100	91.67	31.48	9105229	0	959	959	25665	25665	9494	9494	195324	195324	37.82	2.2	82.48	11	8650	0	2	54	0	0	0
	MetaBat2_results.10	k__Bacteria (UID203)	5449	104	58	100	113.01	20.42	13441560	0	2095	2095	8595	8595	6416	6416	47180	47180	47.37	2.32	89.19	11	13689	0	5	82	14	3	0
	MetaBat2_results.1	k__Bacteria (UID203)	5449	103	57	99.84	334.65	11.24	28186489	0	9322	9322	3210	3210	3023	3023	19383	19383	50.21	1.67	87.06	11	30865	1	4	14	22	26	36
	MetaBat2_results.68	o__Pseudomonadales (UID4679)	87	674	364	99.21	1.25	16.67	3263822	0	95	95	78559	78559	34356	34356	534609	534609	42.74	1.21	83.7	11	2761	6	662	6	0	0	0
	MetaBat2_results.45	p__Cyanobacteria (UID2192)	79	584	458	98.69	1.53	14.29	5839026	0	228	228	37171	37171	25609	25609	158423	158423	38.16	1.73	85.04	11	5065	6	571	7	0	0	0
	MetaBat2_results.80	s__algicola (UID2846)	47	571	303	98.3	0.33	100	3452746	0	163	163	37224	37224	21182	21182	127516	127516	32.07	1.51	92.16	11	3124	7	563	1	0	0	0
	MetaBat2_results.108	k__Bacteria (UID203)	5449	104	58	98.28	239.35	12.34	19820901	0	7059	7059	2850	2850	2807	2807	147762	147762	33.14	3.17	89.03	11	24702	1	14	28	20	19	22
	MetaBat2_results.46	k__Bacteria (UID2982)	88	229	147	95.58	7.99	6.67	6247824	0	604	604	14805	14805	10344	10344	69261	69261	63.92	1.86	92.22	11	5214	7	209	12	1	0	0
	MetaBat2_results.89	c__Alphaproteobacteria (UID3422)	26	529	308	95.45	50.14	7.87	4695825	0	702	702	16716	16716	6689	6689	126828	126828	49.35	2.06	91.98	11	5072	23	287	195	24	0	0
	MetaBat2_results.93	p__Bacteroidetes (UID2591)	364	303	203	94.55	2.15	42.86	2404795	0	354	354	9424	9424	6793	6793	68555	68555	35.32	1.47	92.18	11	2472	13	283	7	0	0	0
	MetaBat2_results.55	k__Bacteria (UID203)	5449	104	58	94.2	85.42	31.08	7024717	0	1157	1157	8752	8752	6071	6071	50175	50175	60.86	1.54	92.87	11	7513	17	21	62	4	0	0
	MetaBat2_results.67	c__Deltaproteobacteria (UID3216)	83	247	155	93.97	1.13	0	4724984	0	531	531	13072	13072	8898	8898	51677	51677	68	1.42	91.62	11	4739	13	231	3	0	0	0
	MetaBat2_results.91	k__Bacteria (UID203)	5449	104	58	93.5	65.97	62.5	8532575	0	1814	1814	5857	5857	4703	4703	36283	36283	61.57	1.31	93.07	11	9208	27	31	41	5	0	0
	MetaBat2_results.90	s__algicola (UID2846)	47	571	303	93.15	3.03	14.29	3135681	0	235	235	23702	23702	13343	13343	87780	87780	31.89	1.32	89.55	11	2923	69	485	15	2	0	0
	MetaBat2_results.70	c__Alphaproteobacteria (UID3337)	468	388	250	91.67	6	0	4087293	0	540	540	11225	11225	7569	7569	50819	50819	48.9	1.69	89.32	11	4286	55	304	29	0	0	0
	MetaBat2_results.17	c__Alphaproteobacteria (UID3422)	26	529	308	91.62	5.16	26.92	2710435	0	450	450	8512	8512	6023	6023	31260	31260	57.62	1.52	92.23	11	2899	44	461	23	1	0	0
	MetaBat2_results.11	c__Gammaproteobacteria (UID4443)	356	451	270	91.36	3.79	6.25	5497829	0	508	508	15895	15895	10822	10822	80855	80855	54.41	2.12	92.19	11	5528	34	401	16	0	0	0
	MetaBat2_results.94	f__Flavobacteriaceae (UID2845)	53	548	298	90.53	14.25	7.22	5737399	0	1250	1250	5841	5841	4589	4589	52106	52106	28.76	2.16	88.89	11	6112	58	424	54	11	0	1
	MetaBat2_results.31	f__Rhodobacteraceae (UID3375)	32	625	283	90.43	26.99	8.28	4569582	0	1044	1044	5676	5676	4376	4376	26018	26018	59.65	2.12	89.25	11	5211	69	397	154	5	0	0
	MetaBat2_results.53	k__Bacteria (UID1453)	901	171	117	89.36	5.98	22.22	4444092	0	876	876	6491	6491	5073	5073	38081	38081	62.03	1.14	93.19	11	4821	17	145	9	0	0	0
	MetaBat2_results.78	c__Gammaproteobacteria (UID4444)	263	507	232	89.04	1.02	60	3605510	0	556	556	8676	8676	6484	6484	31235	31235	45.6	2.44	85.65	11	3186	84	418	5	0	0	0
	MetaBat2_results.92	k__Bacteria (UID2982)	88	229	147	88.27	5.83	10.53	5010363	0	602	602	11679	11679	8322	8322	46236	46236	55.19	1.48	89.4	11	4789	21	189	19	0	0	0
	MetaBat2_results.3	s__algicola (UID2846)	47	571	303	87.93	7.37	10.42	2722166	0	333	333	11072	11072	8174	8174	34186	34186	31	1.51	90.82	11	2754	82	443	45	1	0	0
	MetaBat2_results.95	o__Rhizobiales (UID3447)	356	416	249	87.35	14.5	56.86	3732418	0	554	554	10136	10136	6737	6737	59584	59584	57.79	1.31	89.28	11	3899	85	284	45	2	0	0
	MetaBat2_results.99	o__Sphingomonadales (UID3310)	26	569	293	87.01	3.9	21.05	2385312	0	436	436	7073	7073	5470	5470	60048	60048	54.09	2.01	91.32	11	2599	68	484	16	1	0	0
	MetaBat2_results.83	c__Deltaproteobacteria (UID3216)	83	247	155	86.45	2.06	50	3284294	0	589	589	7315	7315	5576	5576	45758	45758	62.59	1.86	90.67	11	3338	25	218	4	0	0	0
	MetaBat2_results.6	o__Rhodospirillales (UID3754)	63	336	201	85.71	2.59	14.29	5150969	0	667	667	12698	12698	7722	7722	53052	53052	60.79	1.79	87.57	11	5092	43	286	7	0	0	0
	MetaBat2_results.81	k__Bacteria (UID1453)	901	171	117	85.68	2.99	0	5922718	0	922	922	8345	8345	6423	6423	59671	59671	60.01	1.22	91.74	11	6211	24	142	5	0	0	0
	MetaBat2_results.77	k__Bacteria (UID3187)	2258	190	119	84.89	0.92	0	3162857	0	513	513	8622	8622	6165	6165	43458	43458	42.91	1.57	86.35	11	3114	26	160	4	0	0	0
	MetaBat2_results.32	k__Bacteria (UID1453)	901	171	117	84.74	78.04	26.09	10206841	0	2912	2912	3928	3928	3505	3505	32269	32269	60.69	2.03	89.3	11	11499	40	51	54	24	2	0
	MetaBat2_results.84	k__Bacteria (UID3187)	2258	188	117	82.81	5.79	18.52	3506067	0	677	677	6764	6764	5178	5178	36646	36646	41.21	1.66	91.02	11	3632	31	144	6	7	0	0
	MetaBat2_results.22	s__algicola (UID2847)	33	496	263	81.74	1.83	4.76	2232515	0	360	360	7674	7674	6201	6201	29699	29699	30.82	1.59	89.23	11	2145 1	6	369	21	0	0	0
	MetaBat2_results.36	k__Bacteria (UID2982)	88	230	148	81.72	2.46	0	2749070	0	578	578	5571	5571	4756	4756	19544	19544	48.49	2.53	89.06	11	3145	47	176	7	0	0	0
	MetaBat2_results.34	s__algicola (UID2846)	47	571	303	81.46	7.48	31.58	3549063	0	773	773	5540	5540	4591	4591	27158	27158	35.88	1.87	89.55	11	3807 1	25	413	32	0	1	0
	MetaBat2_results.52	o__Sphingomonadales (UID3310)	26	569	293	80.18	4.01	15	2550882	0	589	589	5285	5285	4330	4330	24000	24000	56.87	1.65	91.41	11	2957 1	36	415	17	1	0	0
	MetaBat2_results.14	c__Gammaproteobacteria (UID4274)	112	581	290	80.12	2	44.44	2361713	0	436	436	6939	6939	5416	5416	34059	34059	39.19	1.78	89.25	11	2721	98	467	15	1	0	0
	MetaBat2_results.100	k__Bacteria (UID203)	5449	104	58	80.02	13.71	3.57	4551025	0	1150	1150	4532	4532	3957	3957	27783	27783	56.8	1.98	87.95	11	5155	13	65	17	5	4	0
	MetaBat2_results.69	s__algicola (UID2846)	47	571	303	78.43	4.28	25	3482928	0	733	733	5893	5893	4751	4751	37600	37600	36.43	1.55	92.47	11	3627 1	42	407	21	1	0	0
	MetaBat2_results.47	o__Rhizobiales (UID3447)	356	413	248	75	6.36	16.33	6978025	0	1555	1555	5355	5355	4487	4487	43371	43371	54.65	2.27	87.07	11	7888 1	9	266	34	3	1	0
	MetaBat2_results.51	f__Rhodobacteraceae (UID3360)	56	582	313	73.28	9.46	20.97	3349499	0	812	812	4840	4840	4124	4124	28624	28624	55.92	2.33	90.42	11	4089 1	67	367	41	7	0	0
	MetaBat2_results.35	k__Bacteria (UID203)	5449	104	58	73.28	13.87	13.85	5556463	0	1306	1306	5300	5300	4254	4254	31242	31242	61.79	1.15	92.67	11	6132	18	57	17	8	4	0
	MetaBat2_results.44	s__algicola (UID2846)	47	571	303	72.78	3.94	39.13	2350985	0	683	683	3917	3917	3442	3442	15168	15168	31.23	1.74	91.94	11	2640 1	38	414	17	2	0	0
	MetaBat2_results.101	k__Bacteria (UID203)	5449	104	58	72.41	0	0	1875500	0	401	401	5512	5512	4677	4677	22596	22596	43.47	1.49	90.19	11	2057	55	49	0	0	0	0
	MetaBat2_results.49	k__Bacteria (UID2982)	88	229	147	72.2	3.8	0	3844712	0	1038	1038	4134	4134	3703	3703	22133	22133	49.31	1.95	90.25	11	4421	79	143	7	0	0	0
	MetaBat2_results.2	k__Bacteria (UID203)	5449	104	58	71.9	14.66	0	3592368	0	937	937	4386	4386	3833	3833	22078	22078	44.06	1.76	90.34	11	4365	54	42	6	2	0	0
	MetaBat2_results.43	c__Gammaproteobacteria (UID4267)	119	544	284	71.34	5.43	5.88	3212601	0	794	794	4501	4501	4046	4046	16309	16309	48.46	1.4	87.79	11	3513 1	56	365	19	3	1	0
	MetaBat2_results.58	k__Bacteria (UID203)	5449	103	57	70.97	9.25	57.14	3030570	0	326	326	12425	12425	9296	9296	50880	50880	60.26	1.6	90.91	11	2914	27	55	21	0	0	0
	MetaBat2_results.97	k__Bacteria (UID203)	5449	104	58	70.45	8.62	50	4714337	0	873	873	6991	6991	5400	5400	41525	41525	56.89	1.78	92.01	11	5402	50	46	8	0	0	0
	MetaBat2_results.50	p__Proteobacteria (UID3880)	1495	261	164	69.43	2.17	20	1853811	0	497	497	4048	4048	3730	3730	26791	26791	43.4	1.71	89.65	11	2052	94	152	15	0	0	0
	MetaBat2_results.74	k__Bacteria (UID1453)	901	171	117	69.32	0.43	0	4022118	0	1092	1092	4188	4188	3683	3683	18943	18943	61.65	1.19	92.65	11	4533	50	120	1	0	0	0
	MetaBat2_results.71	o__Rhizobiales (UID3449)	345	431	258	69.14	2.97	25	2514352	0	723	723	3828	3828	3477	3477	15446	15446	45.1	1.29	90.55	11	3110 1	56	263	12	0	0	0
	MetaBat2_results.96	k__Bacteria (UID1453)	901	171	117	68	0.43	0	986057	0	75	75	17126	17126	13147	13147	73056	73056	45.38	1.4	92.04	11	1070	49	121	1	0	0	0
	MetaBat2_results.38	s__algicola (UID2847)	33	496	263	67.93	0.25	66.67	1936939	0	517	517	4287	4287	3746	3746	33605	33605	38.14	1.66	91.78	11	2151 1	38	355	3	0	0	0
	MetaBat2_results.29	k__Bacteria (UID2982)	88	229	147	67.91	2.21	0	1941178	0	534	534	3901	3901	3635	3635	14106	14106	54.26	2.17	90.57	11	2256	79	146	4	0	0	0
	MetaBat2_results.41	p__Cyanobacteria (UID2182)	89	544	424	63.78	6.68	84.21	3973215	0	1009	1009	4456	4456	3937	3937	31080	31080	48.17	2.39	83.74	11	4297 2	16	292	35	1	0	0
	MetaBat2_results.33	s__algicola (UID2846)	47	571	303	62.91	1.36	27.78	1893241	0	674	674	2891	2891	2808	2808	19465	19465	30.57	2.01	91.88	11	2278 2	12	341	18	0	0	0
	MetaBat2_results.87	c__Gammaproteobacteria (UID4787)	26	752	296	62.09	2.73	50	2590743	0	807	807	3436	3436	3210	3210	16971	16971	39.33	2.12	89.36	11	2973 3	9	429	14	0	0	0
	MetaBat2_results.109	o__Rhizobiales (UID3447)	356	416	249	61.68	5.12	5.56	2235162	0	738	738	3145	3145	3028	3028	11819	11819	50.34	1.83	90.66	11	2891 1	60	238	18	0	0	0
	MetaBat2_results.102	k__Bacteria (UID1453)	901	171	117	58.88	2.14	66.67	3139654	0	1264	1264	2450	2450	2483	2483	13421	13421	67.69	1.74	91.01	11	3770	73	95	3	0	0	0
	MetaBat2_results.73	k__Bacteria (UID203)	5449	104	58	56.44	19.67	33.33	4607411	0	1621	1621	2681	2681	2842	2842	95155	95155	30.29	2.83	87.86	11	5409	35	45	15	8	1	0
	MetaBat2_results.42	s__algicola (UID2847)	33	496	263	52.51	2.34	25	1811659	0	640	640	2858	2858	2830	2830	65397	65397	38.64	1.58	91.4	11	2247 2	40	244	12	0	0	0
	MetaBat2_results.25	k__Bacteria (UID1453)	901	171	117	52.2	0	0	1183710	0	176	176	9882	9882	6725	6725	40498	40498	26.07	1.81	90.77	4	1251	87	84	0	0	0	0
	MetaBat2_results.9	k__Bacteria (UID203)	5449	104	58	50.86	0	0	2186296	0	654	654	3615	3615	3342	3342	21282	21282	50.98	1.69	92	11	2631	66	38	0	0	0	0
	MetaBat2_results.64	k__Bacteria (UID1452)	924	163	110	50.22	3.18	0	4230754	0	1412	1412	3081	3081	2996	2996	12961	12961	51.17	2.44	87.2	11	4615	92	67	4	0	0	0
	MetaBat2_results.107	k__Bacteria (UID3187)	2258	188	117	49.28	1.38	0	2234775	0	419	419	6661	6661	5333	5333	26385	26385	36.2	1.56	89.36	11	2399	81	104	2	1	0	0
	MetaBat2_results.5	k__Bacteria (UID203)	5449	104	58	49.14	10.34	0	1855722	0	673	673	2834	2834	2757	2757	17740	17740	56.01	2.07	91.28	11	2407	66	34	2	2	0	0
	MetaBat2_results.75	s__algicola (UID2846)	47	571	303	48.4	5.45	36.11	2177948	0	854	854	2550	2550	2550	2550	19309	19309	35.79	1.84	91.45	11	2593 2	94	243	33	1	0	0
	MetaBat2_results.104	k__Bacteria (UID203)	5449	104	58	48.28	0	0	2135347	0	295	295	8640	8640	7238	7238	24307	24307	31.1	1.16	91.14	11	2198	73	31	0	0	0	0
	MetaBat2_results.23	o__Sphingomonadales (UID3310)	26	569	293	47.54	1.25	60	1330109	0	429	429	3339	3339	3100	3100	14674	14674	50.54	1.78	91.88	11	1600 3	12	252	5	0	0	0
	MetaBat2_results.20	k__Bacteria (UID203)	5449	104	58	47.18	10.34	42.86	2554771	0	934	934	2763	2763	2735	2735	9952	9952	52.24	1.62	88.65	11	3268	69	28	7	0	0	0
	MetaBat2_results.105	k__Bacteria (UID203)	5449	104	58	45.86	3.45	50	2323552	0	585	585	4489	4489	3971	3971	18578	18578	49.1	1.97	92.89	11	2695	72	30	2	0	0	0
	MetaBat2_results.76	k__Bacteria (UID203)	5449	104	58	44.84	10.34	0	3251616	0	1467	1467	2168	2168	2216	2216	7087	7087	62.32	1.68	92.51	11	4400	63	33	8	0	0	0
	MetaBat2_results.4	f__Rhodobacteraceae (UID3356)	67	617	330	42.98	2.69	18.75	1792196	0	633	633	2939	2939	2831	2831	21024	21024	55.3	1.97	91.27	11	2288 3	50	251	16	0	0	0
	MetaBat2_results.88	k__Bacteria (UID2982)	88	229	147	42.73	0	0	1254154	0	375	375	3571	3571	3344	3344	10797	10797	53.78	2.07	92.89	11	1498 1	32	97	0	0	0	0
	MetaBat2_results.18	k__Bacteria (UID203)	5449	104	58	42.07	8.62	50	2456171	0	572	572	5167	5167	4294	4294	27589	27589	45.11	1.65	90.72	11	2852	76	22	6	0	0	0
	MetaBat2_results.79	k__Bacteria (UID203)	5449	104	58	40.6	0	0	1226936	0	408	408	3148	3148	3007	3007	8498	8498	46.66	1.64	89.07	11	1398	72	32	0	0	0	0
	MetaBat2_results.59	k__Bacteria (UID203)	5449	104	58	35.43	8.33	0	2779904	0	1274	1274	2159	2159	2182	2182	6672	6672	57.85	2.23	91.58	11	4033	76	22	6	0	0	0
	MetaBat2_results.28	k__Bacteria (UID203)	5449	103	57	34.21	0	0	1673038	0	585	585	3081	3081	2859	2859	11087	11087	29.27	1.77	91.62	11	2158	83	20	0	0	0	0
	MetaBat2_results.106	k__Bacteria (UID203)	5449	104	58	34.14	2.59	0	1412798	0	406	406	3718	3718	3479	3479	21578	21578	44.23	1.67	89.81	11	1630	78	23	3	0	0	0
	MetaBat2_results.57	k__Bacteria (UID203)	5449	104	58	33.07	1.72	0	1313631	0	402	402	3484	3484	3267	3267	14310	14310	48.69	2.03	92.28	11	1572	75	28	1	0	0	0
	MetaBat2_results.24	k__Bacteria (UID203)	5449	104	58	31.9	3.45	0	1169485	0	474	474	2438	2438	2467	2467	15352	15352	61.15	2.14	91.16	11	1605	82	20	1	1	0	0
	MetaBat2_results.60	k__Bacteria (UID203)	5449	104	58	30.75	0	0	2011503	0	849	849	2386	2386	2369	2369	6744	6744	62.87	1.59	90.01	11	2387	77	27	0	0	0	0
	MetaBat2_results.30	k__Bacteria (UID203)	5449	104	58	27.74	1.72	0	1444833	0	551	551	2677	2677	2622	2622	12928	12928	56.05	1.66	89.53	11	1768	86	17	1	0	0	0
	MetaBat2_results.40	p__Proteobacteria (UID3880)	1495	261	164	25.89	0.3	0	1141781	0	511	511	2197	2197	2234	2234	6153	6153	39.08	2.16	89.42	11	1563 1	93	67	1	0	0	0
	MetaBat2_results.103	k__Bacteria (UID203)	5449	104	58	25	0	0	1547460	0	398	398	4299	4299	3888	3888	13413	13413	47.2	1.23	92.14	11	1792	87	17	0	0	0	0
	MetaBat2_results.13	k__Bacteria (UID203)	5449	100	55	23.79	0	0	208177	0	72	72	3024	3024	2891	2891	7372	7372	41.04	1.51	90.66	11	294	83	17	0	0	0	0
	MetaBat2_results.15	k__Bacteria (UID203)	5449	104	58	23.28	0	0	1256819	0	403	403	3321	3321	3118	3118	13410	13410	55.48	2.02	86.7	11	1563	88	16	0	0	0	0
	MetaBat2_results.98	k__Bacteria (UID203)	5449	103	57	22.81	0	0	885360	0	84	84	13778	13778	10540	10540	29778	29778	54.57	0.82	87.4	11	783	86	17	0	0	0	0
	MetaBat2_results.21	k__Bacteria (UID203)	5449	104	58	20.38	0.16	0	2247199	0	1023	1023	2157	2157	2196	2196	7649	7649	62.57	1.64	89.51	11	2850	81	22	1	0	0	0
	MetaBat2_results.7	k__Bacteria (UID203)	5449	103	57	17.56	1.75	0	1275218	0	618	618	1963	1963	2063	2063	6458	6458	66.56	1.77	91.19	11	1556	80	22	1	0	0	0
	MetaBat2_results.82	k__Bacteria (UID203)	5449	104	58	16.38	0	0	841874	0	328	328	2644	2644	2566	2566	6862	6862	46.1	1.47	89.13	11	1083	93	11	0	0	0	0
	MetaBat2_results.19	k__Bacteria (UID203)	5449	104	58	11.38	0	0	712560	0	298	298	2406	2406	2391	2391	9859	9859	36.99	1.64	90.47	11	878	94	10	0	0	0	0
	MetaBat2_results.61	k__Bacteria (UID203)	5449	104	58	10.34	0	0	266094	0	69	69	4058	4058	3856	3856	13756	13756	47.48	1.38	93.68	11	310	97	7	0	0	0	0
	MetaBat2_results.86	k__Bacteria (UID203)	5449	104	58	9.4	0	0	656735	0	221	221	3153	3153	2971	2971	10048	10048	39.44	1.84	87.83	11	860	93	11	0	0	0	0
	MetaBat2_results.63	k__Bacteria (UID203)	5449	103	57	8.77	0	0	917490	0	433	433	2124	2124	2118	2118	6705	6705	58.6	1.52	90.69	11	1151	97	6	0	0	0	0
	MetaBat2_results.85	k__Bacteria (UID203)	5449	104	58	8.62	0	0	920251	0	235	235	4548	4548	3915	3915	31890	31890	39.68	1.83	88.6	11	1094	99	5	0	0	0	0
	MetaBat2_results.26	root (UID1)	5656	56	24	8.33	0	0	314708	0	119	119	2593	2593	2644	2644	5933	5933	51.24	1.06	90.11	11	336	54	2	0	0	0	0
	MetaBat2_results.37	root (UID1)	5656	56	24	4.17	0	0	3622446	0	986	986	3970	3970	3673	3673	50348	50348	43.31	1.88	86.51	11	3991	55	1	0	0	0	0
	MetaBat2_results.16	root (UID1)	5656	56	24	4.17	0	0	748885	0	316	316	2392	2392	2369	2369	6674	6674	57.42	1.64	90.78	11	986	55	1	0	0	0	0
	MetaBat2_results.65	k__Bacteria (UID203)	5449	104	58	3.76	0	0	210914	0	107	107	1885	1885	1971	1971	4069	4069	29.22	2.32	87.7	11	319 1	0	4	0	0	0	0
	MetaBat2_results.62	k__Bacteria (UID203)	5449	104	58	0.31	0	0	209002	0	4	4	155545	155545	52250	52250	155545	155545	41.33	1.68	94.59	11	228 1	2	2	0	0	0	0
	MetaBat2_results.8	k__Archaea (UID2)	207	149	107	0.29	0.22	0	282269	0	42	42	12643	12643	6720	6720	28270	28270	37.03	1.76	91.96	11	325 1	45	1	3	0	0	0
	MetaBat2_results.66	root (UID1)	5656	56	24	0	0	0	208554	0	65	65	3279	3279	3208	3208	15847	15847	48.7	1.69	82.25	11	242	56	0	0	0	0	0
	MetaBat2_results.56	root (UID1)	5656	56	24	0	0	0	671406	0	172	172	4284	4284	3903	3903	19135	19135	46.28	2.31	78.84	11	738	56	0	0	0	0	0
	MetaBat2_results.54	root (UID1)	5656	56	24	0	0	0	1102986	0	293	293	4175	4175	3764	3764	16789	16789	57.32	2.44	87.89	11	1275	56	0	0	0	0	0
	MetaBat2_results.48	root (UID1)	5656	56	24	0	0	0	975304	0	190	190	5810	5810	5133	5133	42962	42962	44.69	2.46	80.82	11	981	56	0	0	0	0	0
	MetaBat2_results.27	root (UID1)	5656	56	24	0	0	0	754586	0	191	191	4499	4499	3950	3950	27006	27006	43.64	1.92	86.25	11	865	56	0	0	0	0	0
	MetaBat2_results.12	root (UID1)	5656	56	24	0	0	0	200655	0	31	31	9289	9289	6472	6472	28143	28143	39.79	0.95	82.37	11	201	56	0	0	0	0	0
	MetaBat2_results.110	root (UID1)	5656	56	24	0	0	0	337882	0	114	114	3006	3006	2963	2963	7276	7276	49.44	1.44	85.42	11	385	56	0	0	0	0	0
	-----------------------	-----------------------------------	------------	------------	----------------	---------------	-------------------------	--------------	-------------------	--------------------	--------------	------------	------------------	----------------	----------------------------	--------------------------	------------------------	------------------------	-----	-----------------------------	-----------------	--------------------	-----------------------	---	-----	-------	-------	-----	----
3b	Asparagopsis taxiformis
	---------------------	------------------------------------	------------	------------	----------------	---------------	----------------	-----------------------	-------------------	--------------------	--------------	------------	------------------------	----------	----------------------------	--------------------------	------------------------	------------------------	-----	-----------------------------	-----------------	--------------------	--------------------	------	-----	---------	-----	-----	----
	Bin Id	Marker lineage	# genomes	# markers	# marker sets	Completeness	Contamination	Strain heterogeneity	Genome size (bp)	# ambiguous bases	# scaffolds	# contigs	N50 (scaffolds) N50	(contigs)	Mean scaffold length (bp)	Mean contig length (bp)	Longest scaffold (bp)	Longest contig (bp)	GC	GC std (scaffolds > 1kbp)	Coding density	Translation table	# predicted genes	0	1	2	3	4	5+
	---------------------	------------------------------------	------------	------------	----------------	---------------	----------------	-----------------------	-------------------	--------------------	--------------	------------	------------------------	----------	----------------------------	--------------------------	------------------------	------------------------	-----	-----------------------------	-----------------	--------------------	--------------------	------	-----	---------	-----	-----	----
	MetaBat2_results.54	k__Bacteria (UID203)	5449	103	58	100	218.88	13.54	12307295	0	3247	3247	4371	4371	3790	3790	78120	78120	30.67	2.77	90.16	11	13471	0	6	23	37	22	15
	MetaBat2_results.26	root (UID1)	5656	56	24	100	785.23	4.66	56368244	0	19692	19692	2900	2900	2862	2862	51484	51484	33.26	3.62	85.94	11	66204	0	0	2	1	4	49
	MetaBat2_results.42	o__Rhizobiales (UID3447)	356	416	249	98.8	0.4	0	3536444	0	42	42	124484	124484	84201	84201	352326	352326	46.69	0.8	91.98	11	3419	3	412	1	0	0	0
	MetaBat2_results.46	c__Gammaproteobacteria (UID4444)	263	507	232	97.99	1.62	0	3585945	0	66	66	217612	217612	54332	54332	448302	448302	41.25	1.36	87.39	11	3225	8	493	6	0	0	0
	MetaBat2_results.41	c__Alphaproteobacteria (UID3422)	26	529	308	97.79	2.38	66.67	2870612	0	72	72	73028	73028	39869	39869	160705	160705	50.99	1.96	90.98	11	2647	29	482	18	0	0	0
	MetaBat2_results.63	o__Rhodospirillales (UID3754)	63	336	201	97.72	1.74	0	3584797	0	43	43	132828	132828	83367	83367	454915	454915	54.17	1.17	93.03	11	3286	6	326	4	0	0	0
	MetaBat2_results.1	c__Alphaproteobacteria (UID3422)	26	529	308	96.9	48.54	40.43	5440759	0	728	728	27295	27295	7473	7473	277090	277090	47.47	2.45	91.82	11	5699	45	271	180	32	1	0
	MetaBat2_results.30	o__Sphingomonadales (UID3310)	26	569	293	96.51	0.02	0	2514512	0	43	43	131585	131585	58477	58477	285539	285539	43.31	1.3	91.62	11	2443	16	552	1	0	0	0
	MetaBat2_results.3	p__Bacteroidetes (UID2591)	364	302	202	96.46	1.98	0	3671742	0	362	362	14440	14440	10142	10142	79598	79598	37.71	1.3	89.68	11	3345	10	287	5	0	0	0
	MetaBat2_results.6	o__Rhizobiales (UID3447)	356	416	249	95.71	5.62	10.53	3763026	0	354	354	21304	21304	10630	10630	72718	72718	42.18	2.09	89.94	11	3917	42	355	19	0	0	0
	MetaBat2_results.56	k__Bacteria (UID203)	5449	104	58	94.67	70.49	63.08	5684796	0	934	934	7967	7967	6086	6086	51323	51323	55.31	1.84	91.57	11	6194	14	35	50	5	0	0
	MetaBat2_results.31	k__Bacteria (UID203)	5449	104	58	93.42	75.63	7.08	8755551	0	1766	1766	6400	6400	4957	4957	72356	72356	54.6	2	90.72	11	10429	13	25	47	16	3	0
	MetaBat2_results.21	k__Bacteria (UID3187)	2258	182	112	93.01	1.79	0	3058893	0	44	44	113362	113362	69520	69520	274953	274953	31.79	0.58	94.02	11	3053	9	172	0	1	0	0
	MetaBat2_results.65	o__Sphingomonadales (UID3310)	26	569	293	92.89	1.79	66.67	2494706	0	271	271	14817	14817	9205	9205	40531	40531	43.71	2.18	90.84	11	2558	55	505	9	0	0	0
	MetaBat2_results.34	c__Alphaproteobacteria (UID3422)	26	529	308	91.58	8.83	2.22	2693633	0	249	249	19702	19702	10817	10817	94649	94649	52.79	1.91	92.02	11	2783	71	413	45	0	0	0
	MetaBat2_results.62	c__Gammaproteobacteria (UID4267)	119	544	284	91.34	8.25	0	7208840	0	165	165	80461	80461	43689	43689	272315	272315	56.93	1.56	87.37	11	6108	55	458	28	1	0	2
	MetaBat2_results.29	c__Alphaproteobacteria (UID3422)	26	529	308	91.34	4.76	73.33	3026799	0	145	145	48698	48698	20874	20874	195371	195371	49.96	2.28	91.04	11	2915	51	450	27	1	0	0
	MetaBat2_results.19	c__Gammaproteobacteria (UID4761)	52	693	297	91.34	4.74	14.29	3034000	0	391	391	10674	10674	7759	7759	70239	70239	41.72	1.29	91.06	11	2923	79	583	29	2	0	0
	MetaBat2_results.44	o__Rhodospirillales (UID3754)	63	336	201	88.48	2.4	0	3483409	0	546	546	8044	8044	6379	6379	48312	48312	57.07	1.7	92.94	11	3680	57	273	6	0	0	0
	MetaBat2_results.32	s__algicola (UID2847)	33	496	263	86.16	0.61	83.33	3020525	0	96	96	48397	48397	31463	31463	170691	170691	32.92	1.36	88.92	11	2507	93	397	6	0	0	0
	MetaBat2_results.22	k__Bacteria (UID203)	5449	103	57	85.81	41.08	9.52	6203752	0	1411	1411	5488	5488	4396	4396	171508	171508	30.12	2.08	88.98	11	6779	10	50	36	5	2	0
	MetaBat2_results.7	o__Sphingomonadales (UID3310)	26	569	293	82.34	1.57	50	2734699	0	512	512	6743	6743	5341	5341	56837	56837	56.2	1.72	92.31	11	3044	134	429	6	0	0	0
	MetaBat2_results.57	f__Flavobacteriaceae (UID2845)	53	548	298	80.47	0.5	0	2273769	0	31	31	135686	135686	73347	73347	272848	272848	31.3	1.22	92.42	11	1983	116	430	2	0	0	0
	MetaBat2_results.25	k__Bacteria (UID203)	5449	104	58	78.45	48.56	81.58	6028845	0	1239	1239	5899	5899	4865	4865	41243	41243	45.24	2.67	85.35	11	5586	50	23	29	1	1	0
	MetaBat2_results.16	c__Alphaproteobacteria (UID3422)	26	529	308	76.99	17.13	31.33	2925288	0	752	752	4584	4584	3890	3890	22146	22146	49.8	1.88	91.97	11	3422	146	324	52	5	1	1
	MetaBat2_results.12	s__algicola (UID2846)	47	571	303	75.13	4.07	32.14	3600479	0	682	682	6632	6632	5279	5279	67326	67326	32.34	1.61	91.83	11	3511	142	405	22	2	0	0
	MetaBat2_results.67	k__Bacteria (UID203)	5449	104	58	75	7.76	16.67	4164730	0	649	649	9007	9007	6417	6417	44171	44171	38.13	1.56	88.23	11	4077	56	42	6	0	0	0
	MetaBat2_results.27	k__Archaea (UID2)	207	149	107	73.92	38.03	0	17272658	0	2485	2485	9507	9507	6950	6950	48977	48977	49.78	3.27	82.75	4	19611	33	61	41	10	3	1
	MetaBat2_results.9	c__Gammaproteobacteria (UID4267)	119	544	284	72.25	11.22	26.23	4734110	0	966	966	5887	5887	4900	4900	44125	44125	55.73	1.69	93.02	11	4931	157	343	39	4	0	1
	MetaBat2_results.66	k__Bacteria (UID203)	5449	104	58	69.28	1.72	100	2686520	0	313	313	12054	12054	8583	8583	54563	54563	32.96	1.54	88.4	11	2382	56	46	2	0	0	0
	MetaBat2_results.11	k__Bacteria (UID203)	5449	104	58	68.79	10.06	0	4264648	0	878	878	5888	5888	4857	4857	25120	25120	47.76	2.14	88.29	11	4340	54	42	8	0	0	0
	MetaBat2_results.17	c__Alphaproteobacteria (UID3422)	26	529	308	68.58	3.94	80.95	1878089	0	619	619	3109	3109	3034	3034	15550	15550	54.52	1.98	92.1	11	2287	158	352	18	1	0	0
	MetaBat2_results.15	k__Bacteria (UID203)	5449	104	58	68.26	5.17	0	3533266	0	711	711	6047	6047	4969	4969	20683	20683	44.01	1.49	87.81	11	3531	57	44	3	0	0	0
	MetaBat2_results.35	f__Rhodobacteraceae (UID3360)	56	582	313	67.64	3.02	9.09	2909711	0	882	882	3619	3619	3298	3298	15774	15774	61.82	2.4	92.3	11	3610	204	356	22	0	0	0
	MetaBat2_results.8	k__Bacteria (UID203)	5449	104	58	66.18	35.89	68.57	5576460	0	1040	1040	6811	6811	5361	5361	40687	40687	56.13	1.77	92.05	11	6245	45	28	29	2	0	0
	MetaBat2_results.69	k__Bacteria (UID203)	5449	104	58	63.26	0	0	2345006	0	227	227	13610	13610	10330	10330	48993	48993	32.34	0.96	93.58	11	2316	59	45	0	0	0	0
	MetaBat2_results.70	k__Bacteria (UID3187)	2258	182	112	63.11	3.57	7.14	1633563	0	174	174	16414	16414	9388	9388	43640	43640	36.82	1.17	94.2	11	1699	64	106	11	1	0	0
	MetaBat2_results.52	k__Bacteria (UID203)	5449	104	58	62.93	10.34	14.29	4324912	0	1267	1267	3824	3824	3413	3413	24480	24480	37.81	1.8	86.45	11	4883	63	34	7	0	0	0
	MetaBat2_results.71	s__algicola (UID2847)	33	496	263	61.91	0.19	0	3914539	0	18	18	291121	291121	217474	217474	898967	898967	32.98	0.76	90.53	11	3419	177	318	1	0	0	0
	MetaBat2_results.53	k__Bacteria (UID203)	5449	104	58	61.29	3.45	33.33	2619089	0	824	824	3369	3369	3178	3178	17968	17968	39.72	2.02	88.95	11	3137	57	44	3	0	0	0
	MetaBat2_results.38	k__Bacteria (UID203)	5449	104	58	58.97	0	0	4940433	0	448	448	64970	64970	11027	11027	370647	370647	52.05	1.58	88.23	11	4618	63	41	0	0	0	0
	MetaBat2_results.43	k__Bacteria (UID203)	5449	104	58	58.62	1.72	100	1665890	0	183	183	11867	11867	9103	9103	28222	28222	34.43	0.92	93.54	11	1719	60	43	1	0	0	0
	MetaBat2_results.10	k__Bacteria (UID203)	5449	104	58	58.46	32.61	17.95	3888122	0	1610	1610	2390	2390	2414	2414	12389	12389	62.11	1.9	93.02	11	5168	49	30	18	7	0	0
	MetaBat2_results.58	c__Gammaproteobacteria (UID4267)	119	544	284	56.69	3.95	21.21	3755684	0	950	950	4125	4125	3953	3953	77835	77835	48.05	1.67	89.14	11	4273	223	297	21	2	1	0
	MetaBat2_results.72	k__Bacteria (UID203)	5449	104	58	55.52	0	0	2647281	0	244	244	14589	14589	10849	10849	97746	97746	33.01	1.27	88.95	11	2379	68	36	0	0	0	0
	MetaBat2_results.50	k__Bacteria (UID203)	5449	104	58	48.28	12.07	50	2163174	0	558	558	4089	4089	3876	3876	73428	73428	51.16	1.76	92.09	11	2469	68	26	10	0	0	0
	MetaBat2_results.37	k__Bacteria (UID203)	5449	104	58	47.96	1.88	0	2876105	0	1038	1038	2838	2838	2770	2770	12864	12864	47.73	2.27	88.04	11	3223	62	40	2	0	0	0
	MetaBat2_results.33	k__Bacteria (UID203)	5449	104	58	45.69	1.72	0	2459111	0	508	508	5653	5653	4840	4840	18039	18039	32.2	1.47	92.15	11	2667	74	29	1	0	0	0
	MetaBat2_results.2	k__Bacteria (UID203)	5449	104	58	41.38	0	0	1381530	0	37	37	135527	135527	37338	37338	206114	206114	48.46	1.42	91.75	11	1273	78	26	0	0	0	0
	MetaBat2_results.68	k__Bacteria (UID203)	5449	104	58	40.52	0	0	1879175	0	589	589	3383	3383	3190	3190	26803	26803	45.89	1.84	89.27	11	2088	76	28	0	0	0	0
	MetaBat2_results.64	k__Bacteria (UID203)	5449	104	58	40.52	2.07	0	1696967	0	649	649	2641	2641	2614	2614	17790	17790	48.58	1.59	91.2	11	2266	74	28	2	0	0	0
	MetaBat2_results.36	k__Bacteria (UID203)	5449	103	57	39.31	12.01	25	507751	0	176	176	2940	2940	2884	2884	10453	10453	43.53	1.14	91.32	11	662	64	27	12	0	0	0
	MetaBat2_results.39	k__Bacteria (UID203)	5449	104	58	38.71	2.07	0	1684448	0	647	647	2565	2565	2603	2603	9616	9616	39.6	1.77	92.14	11	2088	69	33	2	0	0	0
	MetaBat2_results.60	k__Bacteria (UID203)	5449	104	58	36.99	0	0	1154194	0	23	23	82670	82670	50182	50182	267907	267907	49.37	1.37	91.36	11	1080	70	34	0	0	0	0
	MetaBat2_results.24	k__Bacteria (UID203)	5449	102	56	36.66	5.36	0	2602785	0	1016	1016	2572	2572	2561	2561	9696	9696	50.92	1.35	89.44	11	3110	73	26	3	0	0	0
	MetaBat2_results.28	k__Bacteria (UID203)	5449	104	58	35.34	5.17	0	2127342	0	681	681	3267	3267	3123	3123	11909	11909	44.88	1.83	86.61	11	2490	80	21	3	0	0	0
	MetaBat2_results.40	s__algicola (UID2847)	33	496	263	33.02	0.27	66.67	810941	0	365	365	2225	2225	2221	2221	5192	5192	38.3	1.76	91.09	11	1066	331	162	3	0	0	0
	MetaBat2_results.59	k__Bacteria (UID203)	5449	104	58	32.93	0	0	1346990	0	442	442	3143	3143	3047	3047	9044	9044	46.77	1.42	90.72	11	1703	80	24	0	0	0	0
	MetaBat2_results.45	k__Bacteria (UID203)	5449	104	58	32.9	1.72	0	1491760	0	536	536	2907	2907	2783	2783	8332	8332	44.7	1.5	89.57	11	1867	81	22	1	0	0	0
	MetaBat2_results.20	k__Bacteria (UID3187)	2258	182	112	32.22	0.89	0	761352	0	315	315	2509	2509	2416	2416	6275	6275	37.02	1.97	90.44	11	1100	116	65	1	0	0	0
	MetaBat2_results.14	k__Bacteria (UID203)	5449	104	58	28.13	9.48	25	3286500	0	1185	1185	2846	2846	2773	2773	20003	20003	50.22	1.71	87.88	11	4034	76	22	5	1	0	0
	MetaBat2_results.23	k__Bacteria (UID203)	5449	102	56	21.88	1.79	0	1463770	0	636	636	2278	2278	2301	2301	5946	5946	47.35	1.42	85.61	11	1804	82	19	1	0	0	0
	MetaBat2_results.18	k__Bacteria (UID203)	5449	104	58	20.69	0	0	1370423	0	6	6	710029	710029	228403	228403	710029	710029	32.35	0.52	90.49	11	1235	89	15	0	0	0	0
	MetaBat2_results.5	k__Bacteria (UID203)	5449	104	58	19.54	1.72	0	1439861	0	661	661	2123	2123	2178	2178	7609	7609	66.64	1.33	93.43	11	1907	89	13	2	0	0	0
	MetaBat2_results.48	k__Bacteria (UID203)	5449	104	58	17.23	0	0	285130	0	97	97	2898	2898	2939	2939	12731	12731	41.28	1.24	90.54	11	404	90	14	0	0	0	0
	MetaBat2_results.49	k__Bacteria (UID203)	5449	104	58	16.38	0	0	242230	0	92	92	2735	2735	2632	2632	7856	7856	42.63	1.91	87.4	11	335	91	13	0	0	0	0
	MetaBat2_results.61	root (UID1)	5656	56	24	0	0	0	574537	0	5	5	520985	520985	114907	114907	520985	520985	32.97	2.09	88.12	11	483	56	0	0	0	0	0
	MetaBat2_results.55	root (UID1)	5656	56	24	0	0	0	269580	0	24	24	30162	30162	11232	11232	53039	53039	48.71	1.04	87.24	11	289	56	0	0	0	0	0
	MetaBat2_results.51	root (UID1)	5656	56	24	0	0	0	257888	0	102	102	2619	2619	2528	2528	7155	7155	42.69	1.38	86.64	11	350	56	0	0	0	0	0
	MetaBat2_results.47	root (UID1)	5656	56	24	0	0	0	264739	0	5	5	76061	76061	52947	52947	111858	111858	55.82	1.05	91.72	11	271	56	0	0	0	0	0
	MetaBat2_results.4	root (UID1)	5656	56	24	0	0	0	427424	0	162	162	2682	2682	2638	2638	10133	10133	48.63	1.7	88.66	11	572	56	0	0	0	0	0
	MetaBat2_results.13	root (UID1)	5656	56	24	0	0	0	795692	0	199	199	4662	4662	3998	3998	19080	19080	42.38	1.51	85.32	11	985	56	0	0	0	0	0
	---------------------	------------------------------------	------------	------------	----------------	---------------	----------------	-----------------------	-------------------	--------------------	--------------	------------	------------------------	----------	----------------------------	--------------------------	------------------------	------------------------	-----	-----------------------------	-----------------	--------------------	--------------------	------	-----	---------	-----	-----	----
3c	Halopteris scoparia
	---------------------	------------------------------------	------------	------------	----------------	---------------	-------------------------	--------------	-------------------	--------------------	--------------	------------	------------------	----------------	----------------------------	--------------------------	------------------------	------------------------	-----	-----------------------------	-----------------	--------------------	--------------------	------	------	-----	-------	--	------
	Bin Id	Marker lineage	# genomes	# markers	# marker sets	Completeness	Contamination Strain	heterogeneity	Genome size (bp)	# ambiguous bases	# scaffolds	# contigs	N50 (scaffolds)	N50 (contigs)	Mean scaffold length (bp)	Mean contig length (bp)	Longest scaffold (bp)	Longest contig (bp)	GC	GC std (scaffolds > 1kbp)	Coding density	Translation table	# predicted genes	0	1	2	3	4	5+
	---------------------	------------------------------------	------------	------------	----------------	---------------	-------------------------	--------------	-------------------	--------------------	--------------	------------	------------------	----------------	----------------------------	--------------------------	------------------------	------------------------	-----	-----------------------------	-----------------	--------------------	--------------------	------	------	-----	-------	--	------
	MetaBat2_results.18	root (UID1)	5656	56	24	100	582.3	2.69	35756553	0	13220	13220	2681	2681	2704	2704	78473	78473	32.56	3.48	88.99	11	45864	0	0	3	3	5	45
	MetaBat2_results.36	c__Gammaproteobacteria (UID4444)	263	507	232	97.83	1.67	28.57	4541509	0	75	75	139504	139504	60553	60553	585154	585154	41.17	1.18	84.24	11	3578	51	449	7	0	0	0
	MetaBat2_results.15	p__Cyanobacteria (UID2189)	82	579	450	97.67	1.22	28.57	5838575	0	508	508	16522	16522	11493	11493	73872	73872	38.91	2.08	80.87	11	4938	11	561	7	0	0	0
	MetaBat2_results.44	s__algicola (UID2846)	47	571	303	94.52	6.5	38.89	3454464	0	513	513	9991	9991	6733	6733	55980	55980	32.28	1.47	93.01	11	3508	38	497	36	0	0	0
	MetaBat2_results.39	o__Cytophagales (UID2936)	47	454	336	93.02	3.42	0	5317351	0	856	856	8256	8256	6211	6211	42208	42208	39.98	1.71	86.49	11	5117	30	411	13	0	0	0
	MetaBat2_results.25	c__Gammaproteobacteria (UID4444)	263	507	232	89.79	22.46	15.05	4185616	0	974	974	5136	5136	4297	4297	33781	33781	39.91	2.13	87.28	11	4401	81	351	66	9	0	0
	MetaBat2_results.46	c__Deltaproteobacteria (UID3216)	83	247	155	87.97	1.33	33.33	5102483	0	833	833	8526	8526	6125	6125	49127	49127	65.37	1.75	90.78	11	4829	24	220	3	0	0	0
	MetaBat2_results.21	k__Bacteria (UID203)	5449	104	58	84.48	50	0	8138325	0	606	606	29487	29487	13429	13429	249551	249551	32.52	1.53	90.77	11	7491	46	30	24	4	0	0
	MetaBat2_results.34	p__Cyanobacteria (UID2192)	79	584	458	84.04	1.28	0	4646389	0	906	906	6260	6260	5128	5128	39566	39566	38.66	2.25	84.23	11	4704	91	485	7	1	0	0
	MetaBat2_results.53	s__algicola (UID2846)	47	571	303	80.22	10	23.53	3568643	0	967	967	4190	4190	3690	3690	47820	47820	35.84	1.71	91.02	11	3870	147	370	47	7	0	0
	MetaBat2_results.50	c__Gammaproteobacteria (UID4444)	263	507	232	78.19	6.82	6.06	4126332	0	859	859	5419	5419	4803	4803	41660	41660	45.38	2.09	85.35	11	4080	142	334	30	1	0	0
	MetaBat2_results.52	k__Bacteria (UID203)	5449	104	58	77.04	6.22	4.76	3162229	0	657	657	5640	5640	4813	4813	27263	27263	43.94	1.62	87.56	11	3196	30	59	12	3	0	0
	MetaBat2_results.47	p__Proteobacteria (UID3214)	2231	190	119	75.69	5.46	11.11	3662128	0	818	818	5194	5194	4476	4476	25977	25977	45.46	1.56	89.69	11	3910	70	108	9	3	0	0
	MetaBat2_results.37	c__Gammaproteobacteria (UID4267)	119	544	284	75.67	12.4	2.6	3117502	0	713	713	5174	5174	4372	4372	24332	24332	39.8	1.83	87.32	11	3637	120	357	62	5	0	0
	MetaBat2_results.32	k__Archaea (UID2)	207	145	103	71.12	0.97	0	1050633	0	278	278	4499	4499	3779	3779	15344	15344	32.62	1.94	87.29	11	1523	44	100	1	0	0	0
	MetaBat2_results.43	f__Flavobacteriaceae (UID2845)	53	548	298	70.43	25.17	12.63	4001637	0	1246	1246	3406	3406	3211	3211	44433	44433	29.22	2.07	86.68	11	4899	180	255	93	12	6	2
	MetaBat2_results.27	s__algicola (UID2846)	47	571	303	67.95	3.07	34.78	2403187	0	586	586	4707	4707	4101	4101	43793	43793	31.91	1.89	90.55	11	2540	159	389	23	0	0	0
	MetaBat2_results.29	k__Bacteria (UID203)	5449	104	58	65.64	7.24	33.33	2666593	0	1005	1005	2678	2678	2653	2653	58781	58781	30.12	2.19	90.46	11	3247	53	45	6	0	0	0
	MetaBat2_results.12	k__Bacteria (UID203)	5449	104	58	65.2	12.77	28.57	2089785	0	770	770	2825	2825	2714	2714	10862	10862	32.03	1.91	91.7	11	2509	27	58	18	1	0	0
	MetaBat2_results.22	k__Bacteria (UID203)	5449	104	58	64.97	36.22	4.26	5458725	0	2375	2375	2249	2249	2298	2298	11520	11520	65.42	1.87	92.27	11	7310	33	42	20	9	0	0
	MetaBat2_results.5	k__Bacteria (UID3187)	2258	182	112	63.86	1.34	50	1858270	0	248	248	9176	9176	7493	7493	49118	49118	32.85	1.18	93.27	11	2005	61	119	2	0	0	0
	MetaBat2_results.49	c__Alphaproteobacteria (UID3422)	26	529	308	62.38	22.34	15.79	2651037	0	815	815	3425	3425	3252	3252	12628	12628	48.89	2.1	92.31	11	3332	227	202	93	7	0	0
	MetaBat2_results.23	k__Bacteria (UID203)	5449	104	58	60.82	31.03	36.36	4182218	0	1374	1374	3231	3231	3043	3043	20689	20689	38.49	1.5	90.85	11	5010	61	29	10	4	0	0
	MetaBat2_results.42	k__Bacteria (UID1453)	901	171	117	58.95	1.71	66.67	4019510	0	1404	1404	3007	3007	2862	2862	13108	13108	67.86	1.48	91.42	11	4727	80	88	3	0	0	0
	MetaBat2_results.54	s__algicola (UID2846)	47	571	303	56.79	3.88	39.29	2069031	0	482	482	4987	4987	4292	4292	52552	52552	34.11	1.68	92.59	11	2292	261	282	28	0	0	0
	MetaBat2_results.55	p__Proteobacteria (UID3214)	2231	190	119	54.17	6.3	0	2246588	0	610	610	4046	4046	3682	3682	17463	17463	46.74	1.43	89.05	11	2536	107	75	8	0	0	0
	MetaBat2_results.35	k__Bacteria (UID203)	5449	104	58	53.19	23.97	40	5129859	0	2022	2022	2576	2576	2537	2537	15866	15866	61.49	1.36	92.89	11	6759	59	27	17	1	0	0
	MetaBat2_results.38	k__Bacteria (UID203)	5449	104	58	50	0	0	1587842	0	196	196	9194	9194	8101	8101	53068	53068	31.5	1.05	88.71	11	1665	70	34	0	0	0	0
	MetaBat2_results.30	k__Bacteria (UID203)	5449	104	58	41.55	12.93	0	3618113	0	1145	1145	3312	3312	3159	3159	12427	12427	44.38	2.05	87.51	11	4333	71	25	6	2	0	0
	MetaBat2_results.16	k__Bacteria (UID203)	5449	104	58	35.34	1.72	0	756726	0	202	202	4238	4238	3746	3746	10367	10367	48.56	1.25	90.71	11	856	78	25	1	0	0	0
	MetaBat2_results.1	f__Flavobacteriaceae (UID2845)	53	548	298	35.13	2.84	13.33	1288516	0	523	523	2326	2326	2463	2463	34202	34202	29.62	2.06	90.18	11	1660	359	174	15	0	0	0
	MetaBat2_results.40	k__Bacteria (UID203)	5449	104	58	33.54	0.78	100	3330967	0	745	745	5212	5212	4471	4471	30361	30361	43.44	1.6	85.25	11	3453	78	21	5	0	0	0
	MetaBat2_results.17	k__Bacteria (UID203)	5449	104	58	31.35	0	0	2307110	0	749	749	3325	3325	3080	3080	13194	13194	47.05	2.3	87.53	11	2677	81	23	0	0	0	0
	MetaBat2_results.24	k__Bacteria (UID203)	5449	104	58	27.24	0.86	0	2479093	0	787	787	3295	3295	3150	3150	19434	19434	49.79	1.66	91.05	11	3067	84	19	1	0	0	0
	MetaBat2_results.9	k__Bacteria (UID203)	5449	104	58	26.72	0	0	1247323	0	557	557	2224	2224	2239	2239	6582	6582	62.81	1.63	89.23	11	1588	83	21	0	0	0	0
	MetaBat2_results.19	k__Bacteria (UID203)	5449	104	58	22.41	1.72	100	927593	0	378	378	2506	2506	2453	2453	7154	7154	38.25	1.54	90.78	11	1228	86	17	1	0	0	0
	MetaBat2_results.33	k__Bacteria (UID203)	5449	104	58	21.55	0	0	359303	0	165	165	2198	2198	2177	2177	4660	4660	64.07	1.83	84.53	11	454	89	15	0	0	0	0
	MetaBat2_results.2	k__Bacteria (UID203)	5449	104	58	18.97	0	0	1248168	0	387	387	3425	3425	3225	3225	16794	16794	47.38	1.79	89.79	11	1474	93	11	0	0	0	0
	MetaBat2_results.7	k__Bacteria (UID203)	5449	104	58	15.52	1.72	0	1040005	0	391	391	2705	2705	2659	2659	9390	9390	38.84	1.4	91.27	11	1312	93	10	1	0	0	0
	MetaBat2_results.6	k__Bacteria (UID203)	5449	104	58	15.52	0	0	1574033	0	596	596	2720	2720	2640	2640	9085	9085	68.77	1.18	92.62	11	1998	95	9	0	0	0	0
	MetaBat2_results.11	k__Bacteria (UID203)	5449	104	58	14.66	1.72	100	1236583	0	323	323	4095	4095	3828	3828	26585	26585	47.18	1.66	89.67	11	1411	94	9	1	0	0	0
	MetaBat2_results.31	k__Bacteria (UID203)	5449	104	58	14.64	0	0	1495341	0	495	495	3259	3259	3020	3020	10925	10925	43.64	1.83	88.51	11	1800	92	12	0	0	0	0
	MetaBat2_results.20	k__Bacteria (UID203)	5449	104	58	13.79	1.72	100	627051	0	176	176	4070	4070	3562	3562	14421	14421	47.89	1.27	91.6	11	728	95	8	1	0	0	0
	MetaBat2_results.14	k__Bacteria (UID203)	5449	104	58	11.83	0	0	1242605	0	384	384	3491	3491	3235	3235	22392	22392	30.27	1.95	90.98	11	1429	93	11	0	0	0	0
	MetaBat2_results.48	root (UID1)	5656	56	24	8.33	0	0	1611041	0	133	133	23006	23006	12113	12113	105029	105029	30.62	1.92	84.55	11	2043	54	2	0	0	0	0
	MetaBat2_results.10	root (UID1)	5656	56	24	8.33	0	0	863488	0	320	320	2834	2834	2698	2698	6388	6388	53.62	1.31	92.69	11	1127	54	2	0	0	0	0
	MetaBat2_results.28	k__Bacteria (UID203)	5449	104	58	5.17	0	0	308720	0	94	94	3313	3313	3284	3284	11958	11958	47.84	1.73	83.17	11	359	101	3	0	0	0	0
	MetaBat2_results.51	root (UID1)	5656	56	24	4.17	0	0	523901	0	206	206	2571	2571	2543	2543	13683	13683	37.59	1.73	84.4	11	663	55	1	0	0	0	0
	MetaBat2_results.4	root (UID1)	5656	56	24	4.17	0	0	289850	0	128	128	2270	2270	2264	2264	5467	5467	41.35	1.33	89.24	11	368	55	1	0	0	0	0
	MetaBat2_results.41	root (UID1)	5656	56	24	1.04	0	0	691401	0	212	212	3551	3551	3261	3261	41381	41381	40.98	1.49	88.34	11	871	55	1	0	0	0	0
	MetaBat2_results.8	root (UID1)	5656	56	24	0	0	0	202569	0	80	80	2597	2597	2532	2532	8216	8216	33.25	1.43	94.41	11	216	56	0	0	0	0	0
	MetaBat2_results.45	root (UID1)	5656	56	24	0	0	0	355799	0	89	89	4241	4241	3997	3997	16099	16099	45.8	1.22	87.61	11	408	56	0	0	0	0	0
	MetaBat2_results.3	root (UID1)	5656	56	24	0	0	0	210769	0	55	55	4270	4270	3832	3832	36301	36301	30.56	1.91	74.35	11	273	56	0	0	0	0	0
	MetaBat2_results.26	root (UID1)	5656	56	24	0	0	0	631266	0	252	252	2527	2527	2505	2505	8131	8131	40.48	1.41	91.19	11	740	56	0	0	0	0	0
	MetaBat2_results.13	root (UID1)	5656	56	24	0	0	0	521188	0	242	242	2122	2122	2153	2153	5028	5028	36.01	1.59	92.41	11	673	56	0	0	0	0	0
	---------------------	------------------------------------	------------	------------	----------------	---------------	-------------------------	--------------	-------------------	--------------------	--------------	------------	------------------	----------------	----------------------------	--------------------------	------------------------	------------------------	-----	-----------------------------	-----------------	--------------------	--------------------	------	------	-----	-------	--	------

## Sheet: Table S4
High- and medium-quality MAGs. Genome sizes, completness and contaminations estimated are reported.
Table S4A Sphaerococcus coropifolius MAGs
Bin id	MAG	Genome size (Mb)	Estimated completeness	Estimated Contamination	Quality‡
MetaBat2_results.68	ScMAG68	3263822	99.21	1.25	High
MetaBat2_results.45	ScMAG45	5839026	98.69	1.53	High
MetaBat2_results.80	ScMAG80	3452746	98.3	0.33	High
MetaBat2_results.93	ScMAG93	2404795	94.55	2.15	High
MetaBat2_results.67	ScMAG67	4724984	93.97	1.13	High
MetaBat2_results.90	ScMAG90	3135681	93.15	3.03	High
MetaBat2_results.11	ScMAG11	5497829	91.36	3.79	High
MetaBat2_results.46	ScMAG46	6247824	95.58	7.99	Medium
MetaBat2_results.70	ScMAG70	4087293	91.67	6	Medium
MetaBat2_results.17	ScMAG17	2710435	91.62	5.16	Medium
MetaBat2_results.53	ScMAG53	4444092	89.36	5.98	Medium
MetaBat2_results.78	ScMAG78	3605510	89.04	1.02	Medium
MetaBat2_results.92	ScMAG92	5010363	88.27	5.83	Medium
MetaBat2_results.3	ScMAG3	2722166	87.93	7.37	Medium
MetaBat2_results.99	ScMAG99	2385312	87.01	3.9	Medium
MetaBat2_results.83	ScMAG83	3284294	86.45	2.06	Medium
MetaBat2_results.6	ScMAG6	5150969	85.71	2.59	Medium
MetaBat2_results.81	ScMAG81	5922718	85.68	2.99	Medium
MetaBat2_results.77	ScMAG77	3162857	84.89	0.92	Medium
MetaBat2_results.84	ScMAG84	3506067	82.81	5.79	Medium
MetaBat2_results.22	ScMAG22	2232515	81.74	1.83	Medium
MetaBat2_results.36	ScMAG36	2749070	81.72	2.46	Medium
MetaBat2_results.34	ScMAG34	3549063	81.46	7.48	Medium
MetaBat2_results.52	ScMAG52	2550882	80.18	4.01	Medium
MetaBat2_results.14	ScMAG14	2361713	80.12	2	Medium
MetaBat2_results.69	ScMAG69	3482928	78.43	4.28	Medium
MetaBat2_results.47	ScMAG47	6978025	75	6.36	Medium
MetaBat2_results.51	ScMAG51	3349499	73.28	9.46	Medium
MetaBat2_results.44	ScMAG44	2350985	72.78	3.94	Medium
MetaBat2_results.101	ScMAG101	1875500	72.41	0	Medium
MetaBat2_results.49	ScMAG49	3844712	72.2	3.8	Medium
MetaBat2_results.43	ScMAG43	3212601	71.34	5.43	Medium
MetaBat2_results.58	ScMAG58	3030570	70.97	9.25	Medium
MetaBat2_results.97	ScMAG97	4714337	70.45	8.62	Medium
MetaBat2_results.50	ScMAG50	1853811	69.43	2.17	Medium
MetaBat2_results.74	ScMAG74	4022118	69.32	0.43	Medium
MetaBat2_results.71	ScMAG71	2514352	69.14	2.97	Medium
MetaBat2_results.96	ScMAG96	986057	68	0.43	Medium
MetaBat2_results.38	ScMAG38	1936939	67.93	0.25	Medium
MetaBat2_results.29	ScMAG29	1941178	67.91	2.21	Medium
MetaBat2_results.41	ScMAG41	3973215	63.78	6.68	Medium
MetaBat2_results.33	ScMAG33	1893241	62.91	1.36	Medium
MetaBat2_results.87	ScMAG87	2590743	62.09	2.73	Medium
MetaBat2_results.109	ScMAG109	2235162	61.68	5.12	Medium
MetaBat2_results.102	ScMAG102	3139654	58.88	2.14	Medium
MetaBat2_results.42	ScMAG42	1811659	52.51	2.34	Medium
MetaBat2_results.25	ScMAG25	1183710	52.2	0	Medium
MetaBat2_results.9	ScMAG9	2186296	50.86	0	Medium
MetaBat2_results.64	ScMAG64	4230754	50.22	3.18	Medium
Table S4B Asparagopsis taxiformis MAGs
Bin id	MAG	Genome size (Mb)	Estimated completeness	Estimated Contamination	Quality‡
MetaBat2_results.42	AtMAG42	3536444	98.8	0.4	High
MetaBat2_results.46	AtMAG46	3585945	97.99	1.62	High
MetaBat2_results.41	AtMAG41	2870612	97.79	2.38	High
MetaBat2_results.63	AtMAG63	3584797	97.72	1.74	High
MetaBat2_results.30	AtMAG30	2514512	96.51	0.02	High
MetaBat2_results.3	AtMAG3	3671742	96.46	1.98	High
MetaBat2_results.21	AtMAG21	3058893	93.01	1.79	High
MetaBat2_results.65	AtMAG65	2494706	92.89	1.79	High
MetaBat2_results.19	AtMAG19	3034000	91.34	4.74	High
MetaBat2_results.29	AtMAG29	3026799	91.34	4.76	High
MetaBat2_results.6	AtMAG6	3763026	95.71	5.62	Medium
MetaBat2_results.34	AtMAG34	2693633	91.58	8.83	Medium
MetaBat2_results.62	AtMAG62	7208840	91.34	8.25	Medium
MetaBat2_results.44	AtMAG44	3483409	88.48	2.4	Medium
MetaBat2_results.32	AtMAG32	3020525	86.16	0.61	Medium
MetaBat2_results.7	AtMAG7	2734699	82.34	1.57	Medium
MetaBat2_results.57	AtMAG57	2273769	80.47	0.5	Medium
MetaBat2_results.12	AtMAG12	3600479	75.13	4.07	Medium
MetaBat2_results.67	AtMAG67	4164730	75	7.76	Medium
MetaBat2_results.66	AtMAG66	2686520	69.28	1.72	Medium
MetaBat2_results.17	AtMAG17	1878089	68.58	3.94	Medium
MetaBat2_results.15	AtMAG15	3533266	68.26	5.17	Medium
MetaBat2_results.35	AtMAG35	2909711	67.64	3.02	Medium
MetaBat2_results.69	AtMAG69	2345006	63.26	0	Medium
MetaBat2_results.70	AtMAG70	1633563	63.11	3.57	Medium
MetaBat2_results.71	AtMAG71	3914539	61.91	0.19	Medium
MetaBat2_results.53	AtMAG53	2619089	61.29	3.45	Medium
MetaBat2_results.38	AtMAG38	4940433	58.97	0	Medium
MetaBat2_results.43	AtMAG43	1665890	58.62	1.72	Medium
MetaBat2_results.58	AtMAG58	3755684	56.69	3.95	Medium
MetaBat2_results.72	AtMAG72	2647281	55.52	0	Medium
Table S4C Halopteris scoparia MAGs
Bin id	MAG	Genome size (Mb)	Estimated completeness	Estimated Contamination	Quality‡
MetaBat2_results.36	HsMAG36	4541509	97.83	1.67	High
MetaBat2_results.15	HsMAG15	5838575	97.67	1.22	High
MetaBat2_results.39	HsMAG39	5317351	93.02	3.42	High
MetaBat2_results.44	HsMAG44	3454464	94.52	6.5	Medium
MetaBat2_results.46	HsMAG46	5102483	87.97	1.33	Medium
MetaBat2_results.34	HsMAG34	4646389	84.04	1.28	Medium
MetaBat2_results.53	HsMAG53	3568643	80.22	10	Medium
MetaBat2_results.50	HsMAG50	4126332	78.19	6.82	Medium
MetaBat2_results.52	HsMAG52	3162229	77.04	6.22	Medium
MetaBat2_results.47	HsMAG47	3662128	75.69	5.46	Medium
MetaBat2_results.32	HsMAG32	1050633	71.12	0.97	Medium
MetaBat2_results.27	HsMAG27	2403187	67.95	3.07	Medium
MetaBat2_results.29	HsMAG29	2666593	65.64	7.24	Medium
MetaBat2_results.5	HsMAG5	1858270	63.86	1.34	Medium
MetaBat2_results.42	HsMAG42	4019510	58.95	1.71	Medium
MetaBat2_results.54	HsMAG54	2069031	56.79	3.88	Medium
MetaBat2_results.55	HsMAG55	2246588	54.17	6.3	Medium
MetaBat2_results.38	HsMAG38	1587842	50	0	Medium
‡ High, completless > 90 % and contamination < 5 %; Medium, completless > 50 % and contamination < 10 %.

## Sheet: Table S5
GTDB-Tk taxonomic classification of the selected Sc, At and Hs MAGs
5a. GTDB-Tk taxonomic classification of Sphaerococcus coronopifolius MAGs
Bin Id (MAG)	Classification.1	Classification.2	Classification.3	Classification.4	Classification.5	Classification.6	Classification.7	FastANI Reference	FastANI Reference Radius	FastANI Taxonomy	FastANI ANI	FastANI Alignment Fraction	Closest Placement Reference	Closest Placement Taxonomy	Closest Placement ANI	Closest Placement Alignment Fraction	Classification Method	Note	Other Related References	AA Percent	RED Value	Warnings
3	d__Bacteria	p__Bacteroidota	c__Bacteroidia	o__Flavobacteriales	f__Flavobacteriaceae	g__	s__										Placement	taxonomic classification fully defined by topology		6821	8886489793
6	d__Bacteria	p__Proteobacteria	c__Alphaproteobacteria	o__Geminicoccales	f__	g__	s__										Placement	taxonomic novelty determined using RED		8022	7357778096
9	d__Bacteria	p__Proteobacteria	c__Alphaproteobacteria	o__Sphingomonadales	f__Sphingomonadaceae	g__Sphingorhabdus	s__										Placement	taxonomic classification fully defined by topology	GCF_900149705.1, s__Sphingorhabdus sp9...	4429	9844300195
11	d__Bacteria	p__Proteobacteria	c__Gammaproteobacteria	o__Pseudomonadales	f__HTCC2089	g__	s__										Placement	taxonomic classification fully defined by topology		8954	8493024467
14	d__Bacteria	p__Proteobacteria	c__Gammaproteobacteria	o__UBA4575	f__UBA4575	g__	s__										Placement	taxonomic novelty determined using RED		7825	7404115502
17	d__Bacteria	p__Proteobacteria	c__Alphaproteobacteria	o__Caulobacterales	f__Hyphomonadaceae	g__	s__										Placement	taxonomic classification fully defined by topology		8137	8851442595
22	d__Bacteria	p__Bacteroidota	c__Bacteroidia	o__Flavobacteriales	f__Flavobacteriaceae	g__Aquimarina	s__										Placement	taxonomic classification fully defined by topology	GCF_000255455.1, s__Aquimarina agarily...	7048	9566435555
25	d__Bacteria	p__Patescibacteria	c__Gracilibacteria	o__BD1-5	f__UBA6164	g__	s__										Placement	taxonomic classification fully defined by topology		5083	8874407755
29	d__Bacteria	p__Verrucomicrobiota	c__Verrucomicrobiae	o__Verrucomicrobiales	f__Akkermansiaceae	g__	s__										Placement	taxonomic novelty determined using RED		5306	8653784591
33	d__Bacteria	p__Bacteroidota	c__Bacteroidia	o__Flavobacteriales	f__Flavobacteriaceae	g__Lacinutrix	s__Lacinutrix sp000211855	GCF_000211855.2	95	d__Bacteria;p__Bacteroidota;c__Bacteroidia;o__Flavobacteriales;f__Flavobacteriaceae;g__Lacinutrix;s__Lacinutrix sp000211855	9918	87	GCF_000211855.2	d__Bacteria;p__Bacteroidota;c__Bacteroidia;o__Flavobacteriales;f__Flavobacteriaceae;g__Lacinutrix;s__Lacinutrix sp000211855	9918	87	ANI/Placement	topological placement and ANI have congruent species assignments	GCA_001874145.1, s__Lacinutrix sp00187...	5665
34	d__Bacteria	p__Bacteroidota	c__Bacteroidia	o__Flavobacteriales	f__Flavobacteriaceae	g__SZUA-7	s__										Placement	taxonomic novelty determined using RED		6831	9555633488
36	d__Bacteria	p__Verrucomicrobiota	c__Verrucomicrobiae	o__Opitutales	f__Puniceicoccaceae	g__BACL24	s__										Placement	taxonomic classification fully defined by topology		6048	9220987854
38	d__Bacteria	p__Bacteroidota	c__Bacteroidia	o__Flavobacteriales	f__Flavobacteriaceae	g__Dokdonia	s__Dokdonia donghaensis	GCF_001653755.1	95	d__Bacteria;p__Bacteroidota;c__Bacteroidia;o__Flavobacteriales;f__Flavobacteriaceae;g__Dokdonia;s__Dokdonia donghaensis	9515	97	GCF_001653755.1	d__Bacteria;p__Bacteroidota;c__Bacteroidia;o__Flavobacteriales;f__Flavobacteriaceae;g__Dokdonia;s__Dokdonia donghaensis	9515	97	ANI/Placement	topological placement and ANI have congruent species assignments	GCF_000355805.1, s__Dokdonia sp0003558...	6825
41	d__Bacteria	p__Cyanobacteria	c__Cyanobacteriia	o__Thermosynechococcales	f__Thermosynechococcaceae	g__RCC1774	s__						GCF_003231495.1	d__Bacteria;p__Cyanobacteria;c__Cyanobacteriia;o__Thermosynechococcales;f__Thermosynechococcaceae;g__RCC1774;s__RCC1774 sp003231495	7949	49	Placement	taxonomic novelty determined using RED		5135	9521593501	Genome has more than 10.0% of markers with multiple hits
42	d__Bacteria	p__Bacteroidota	c__Bacteroidia	o__Flavobacteriales	f__Flavobacteriaceae	g__	s__										Placement	taxonomic classification fully defined by topology		3667	9196308055
43	d__Bacteria	p__Proteobacteria	c__Gammaproteobacteria	o__Granulosicoccales	f__Granulosicoccaceae	g__GCA-1730015	s__										Placement	taxonomic novelty determined using RED		6946	8873271633
44	d__Bacteria	p__Bacteroidota	c__Bacteroidia	o__Flavobacteriales	f__Flavobacteriaceae	g__Olleya	s__Olleya sp000518525	GCF_000518525.1	95	d__Bacteria;p__Bacteroidota;c__Bacteroidia;o__Flavobacteriales;f__Flavobacteriaceae;g__Olleya;s__Olleya sp000518525	9791	91	GCF_000518525.1	d__Bacteria;p__Bacteroidota;c__Bacteroidia;o__Flavobacteriales;f__Flavobacteriaceae;g__Olleya;s__Olleya sp000518525	9791	91	ANI/Placement	topological placement and ANI have congruent species assignments	GCF_000518485.1, s__Olleya marilimosa,...	7192
45	d__Bacteria	p__Cyanobacteria	c__Cyanobacteriia	o__Cyanobacteriales	f__Xenococcaceae	g__Pleurocapsa	s__						GCF_000332195.1	d__Bacteria;p__Cyanobacteria;c__Cyanobacteriia;o__Cyanobacteriales;f__Xenococcaceae;g__Pleurocapsa;s__Pleurocapsa sp000332195	7919	43	Placement	taxonomic classification fully defined by topology	GCF_002368355.1, s__Pleurocapsa sp0023...	9593	9644563557
46	d__Bacteria	p__Verrucomicrobiota	c__Verrucomicrobiae	o__Verrucomicrobiales	f__DEV007	g__SZUA-55	s__						GCA_003232855.1	d__Bacteria;p__Verrucomicrobiota;c__Verrucomicrobiae;o__Verrucomicrobiales;f__DEV007;g__SZUA-55;s__SZUA-55 sp003232855	7741	32	Placement	taxonomic novelty determined using RED		8296	8869053572
47	d__Bacteria	p__Proteobacteria	c__Alphaproteobacteria	o__Rhizobiales	f__Hyphomicrobiaceae	g__GCA-2689605	s__										Placement	taxonomic novelty determined using RED		6139	8974368942	Genome has more than 16.7% of markers with multiple hits
49	d__Bacteria	p__Verrucomicrobiota	c__Verrucomicrobiae	o__Verrucomicrobiales	f__DEV007	g__	s__										Placement	taxonomic novelty determined using RED		5091	8424804972
50	d__Bacteria	p__Proteobacteria	c__Gammaproteobacteria	o__UBA10353	f__UBA7415	g__UBA7415	s__										Placement	taxonomic novelty determined using RED		5887	8591119022
51	d__Bacteria	p__Proteobacteria	c__Alphaproteobacteria	o__Rhodobacterales	f__Rhodobacteraceae	g__Sulfitobacter	s__										Placement	taxonomic classification fully defined by topology	GCF_000622405.1, s__Sulfitobacter dong...	6185	9805758847	Genome has more than 11.7% of markers with multiple hits
52	d__Bacteria	p__Proteobacteria	c__Alphaproteobacteria	o__Sphingomonadales	f__Sphingomonadaceae	g__Erythrobacter	s__						GCF_000715015.1	d__Bacteria;p__Proteobacteria;c__Alphaproteobacteria;o__Sphingomonadales;f__Sphingomonadaceae;g__Erythrobacter;s__Erythrobacter longus	8005	71	Placement	taxonomic classification fully defined by topology	GCF_003264115.1, s__Erythrobacter sp00...	6321	9944743486
53	d__Bacteria	p__Actinobacteriota	c__Acidimicrobiia	o__Microtrichales	f__SZUA-35	g__SZUA-35	s__										Placement	taxonomic novelty determined using RED		7899	8645811605
58	d__Bacteria	p__Myxococcota	c__UBA9160	o__UBA9160	f__UBA4427	g__	s__										Placement	taxonomic novelty determined using RED		725	8955854663	Genome has more than 10.0% of markers with multiple hits
64	d__Bacteria	p__Chloroflexota	c__Anaerolineae	o__Caldilineales	f__Caldilineaceae	g__	s__										Placement	taxonomic classification fully defined by topology		427	7780893923
67	d__Bacteria	p__Myxococcota	c__UBA9160	o__UBA9160	f__UBA9160	g__	s__										Placement	taxonomic novelty determined using RED		9506	783163111
68	d__Bacteria	p__Proteobacteria	c__Gammaproteobacteria	o__Pseudomonadales	f__Moraxellaceae	g__Psychrobacter	s__Psychrobacter sp002377945	GCA_002377945.1	95	d__Bacteria;p__Proteobacteria;c__Gammaproteobacteria;o__Pseudomonadales;f__Moraxellaceae;g__Psychrobacter;s__Psychrobacter sp002377945	9674	92	GCA_002377945.1	d__Bacteria;p__Proteobacteria;c__Gammaproteobacteria;o__Pseudomonadales;f__Moraxellaceae;g__Psychrobacter;s__Psychrobacter sp002377945	9674	92	ANI/Placement	topological placement and ANI have congruent species assignments	GCA_000586415.1, s__Psychrobacter sp00...	9758
69	d__Bacteria	p__Bacteroidota	c__Bacteroidia	o__Flavobacteriales	f__Flavobacteriaceae	g__GCA-2746415	s__										Placement	taxonomic novelty determined using RED		631	9344076361
70	d__Bacteria	p__Proteobacteria	c__Alphaproteobacteria	o__Caulobacterales	f__Parvularculaceae	g__	s__										Placement	taxonomic classification fully defined by topology		8073	839619643	Genome has more than 12.5% of markers with multiple hits
71	d__Bacteria	p__Proteobacteria	c__Alphaproteobacteria	o__Rhizobiales	f__Rhizobiaceae	g__	s__										Placement	taxonomic novelty determined using RED		551	9024808593
74	d__Bacteria	p__Actinobacteriota	c__Acidimicrobiia	o__Microtrichales	f__UBA10347	g__UBA10347	s__										Placement	taxonomic novelty determined using RED		7294	936232427
77	d__Bacteria	p__Bdellovibrionota_B	c__UBA2361	o__UBA2361	f__	g__	s__										Placement	taxonomic novelty determined using RED		8256	6902966223
78	d__Bacteria	p__Proteobacteria	c__Gammaproteobacteria	o__Pseudomonadales	f__Cellvibrionaceae	g__Marinagarivorans	s__						GCF_001292705.1	d__Bacteria;p__Proteobacteria;c__Gammaproteobacteria;o__Pseudomonadales;f__Cellvibrionaceae;g__Marinagarivorans;s__Marinagarivorans algicola	8479	84	Placement	taxonomic novelty determined using RED		7452	9875165084
80	d__Bacteria	p__Bacteroidota	c__Bacteroidia	o__Flavobacteriales	f__Flavobacteriaceae	g__Cellulophaga	s__Cellulophaga lytica	GCF_000190595.1	95	d__Bacteria;p__Bacteroidota;c__Bacteroidia;o__Flavobacteriales;f__Flavobacteriaceae;g__Cellulophaga;s__Cellulophaga lytica	9936	94	GCF_000190595.1	d__Bacteria;p__Bacteroidota;c__Bacteroidia;o__Flavobacteriales;f__Flavobacteriaceae;g__Cellulophaga;s__Cellulophaga lytica	9936	94	ANI/Placement	topological placement and ANI have congruent species assignments	GCF_001999725.1, s__Cellulophaga sp001...	9708
81	d__Bacteria	p__Actinobacteriota	c__Acidimicrobiia	o__Microtrichales	f__UBA10347	g__UBA10347	s__										Placement	taxonomic novelty determined using RED		7308	9360349176
83	d__Bacteria	p__Myxococcota	c__UBA9160	o__UBA9160	f__UBA9160	g__	s__										Placement	taxonomic novelty determined using RED		8817	770511618
84	d__Bacteria	p__Acidobacteriota	c__Blastocatellia	o__Pyrinomonadales	f__Pyrinomonadaceae	g__	s__										Placement	taxonomic classification fully defined by topology		8028	8647399586
87	d__Bacteria	p__Proteobacteria	c__Gammaproteobacteria	o__Enterobacterales	f__Alteromonadaceae	g__Pseudoalteromonas	s__Pseudoalteromonas marina	GCF_000238335.2	95	d__Bacteria;p__Proteobacteria;c__Gammaproteobacteria;o__Enterobacterales;f__Alteromonadaceae;g__Pseudoalteromonas;s__Pseudoalteromonas marina	985	95	GCF_000238335.2	d__Bacteria;p__Proteobacteria;c__Gammaproteobacteria;o__Enterobacterales;f__Alteromonadaceae;g__Pseudoalteromonas;s__Pseudoalteromonas marina	985	95	ANI/Placement	topological placement and ANI have congruent species assignments	GCF_001468485.1, s__Pseudoalteromonas ...	3657
90	d__Bacteria	p__Bacteroidota	c__Bacteroidia	o__Flavobacteriales	f__Flavobacteriaceae	g__Flaviramulus_A	s__										Placement	taxonomic novelty determined using RED		7496	9631813491
92	d__Bacteria	p__Verrucomicrobiota	c__Verrucomicrobiae	o__Verrucomicrobiales	f__DEV007	g__	s__										Placement	taxonomic classification fully defined by topology		825	7828127847
93	d__Bacteria	p__Bacteroidota	c__Bacteroidia	o__Chitinophagales	f__	g__	s__										Placement	taxonomic novelty determined using RED		8988	6769441395
96	d__Bacteria	p__Patescibacteria	c__Saccharimonadia	o__Saccharimonadales	f__	g__	s__										Placement	taxonomic classification fully defined by topology		6685	6796140465
97	d__Bacteria	p__Proteobacteria	c__Alphaproteobacteria	o__Rhodobacterales	f__Rhodobacteraceae	g__Sulfitobacter	s__										Placement	taxonomic classification fully defined by topology	GCF_000622365.1, s__Sulfitobacter noct...	5216	9849013835
99	d__Bacteria	p__Proteobacteria	c__Alphaproteobacteria	o__Sphingomonadales	f__Sphingomonadaceae	g__Ga0077559	s__										Placement	taxonomic classification fully defined by topology		829	94553708
101	d__Bacteria	p__Proteobacteria	c__Gammaproteobacteria	o__UBA10353	f__UBA7415	g__UBA7415	s__										Placement	taxonomic novelty determined using RED		6202	8648242751
102	d__Bacteria	p__Actinobacteriota	c__Acidimicrobiia	o__Microtrichales	f__SZUA-35	g__	s__										Placement	taxonomic novelty determined using RED		4754	8355546147
109	d__Bacteria	p__Proteobacteria	c__Alphaproteobacteria	o__Rhizobiales	f__Rhizobiaceae	g__GCA-2401155	s__										Placement	taxonomic novelty determined using RED		4798	9017328927
5b. GTDB-Tk taxonomic classification of Asparagopsis taxiformis MAGs
Bin Id (MAG)	Classification.1	Classification.2	Classification.3	Classification.4	Classification.5	Classification.6	Classification.7	FastANI Reference	FastANI Reference Radius	FastANI Taxonomy	FastANI ANI	FastANI Alignment Fraction	Closest Placement Reference	Closest Placement Taxonomy	Closest Placement ANI	Closest Placement Alignment Fraction	Classification Method	Note	Other Related References	AA Percent	RED Value	Warnings
3	d__Bacteria	p__Bacteroidota	c__Bacteroidia	o__Chitinophagales	f__Saprospiraceae	g__	s__										Placement	taxonomic classification fully defined by topology		9177	7957923396
6	d__Bacteria	p__Proteobacteria	c__Alphaproteobacteria	o__Rhizobiales	f__Rhizobiaceae	g__GCA-2401155	s__										Placement	taxonomic novelty determined using RED		8375	9110401635
7	d__Bacteria	p__Proteobacteria	c__Alphaproteobacteria	o__Sphingomonadales	f__Sphingomonadaceae	g__Erythrobacter	s__						GCF_000715015.1	d__Bacteria;p__Proteobacteria;c__Alphaproteobacteria;o__Sphingomonadales;f__Sphingomonadaceae;g__Erythrobacter;s__Erythrobacter longus	7913	52	Placement	taxonomic classification fully defined by topology		5714	9932517211
12	d__Bacteria	p__Bacteroidota	c__Bacteroidia	o__Flavobacteriales	f__Flavobacteriaceae	g__Flaviramulus_A	s__										Placement	taxonomic novelty determined using RED		6819	9618809125
15	d__Bacteria	p__Proteobacteria	c__Gammaproteobacteria	o__Enterobacterales	f__Alteromonadaceae	g__Alteromonas	s__										Placement	taxonomic classification fully defined by topology	GCA_002691125.1, s__Alteromonas sp0026...	6103	9973971303
17	d__Bacteria	p__Proteobacteria	c__Alphaproteobacteria	o__Caulobacterales	f__Hyphomonadaceae	g__	s__										Placement	taxonomic classification fully defined by topology		5877	8838967417
19	d__Bacteria	p__Proteobacteria	c__Gammaproteobacteria	o__Enterobacterales	f__Alteromonadaceae	g__Psychrosphaera	s__										Placement	taxonomic novelty determined using RED		7599	9392030398
21	d__Bacteria	p__Bdellovibrionota	c__Bacteriovoracia	o__Bacteriovoracales	f__Bacteriovoracaceae	g__	s__										Placement	taxonomic classification fully defined by topology		9399	8511599036
29	d__Bacteria	p__Proteobacteria	c__Alphaproteobacteria	o__Caulobacterales	f__Maricaulaceae	g__Hellea	s__										Placement	taxonomic novelty determined using RED		8337	9475431737
30	d__Bacteria	p__Proteobacteria	c__Alphaproteobacteria	o__Sphingomonadales	f__Sphingomonadaceae	g__Ga0077559	s__										Placement	taxonomic classification fully defined by topology		9605	9461676786
32	d__Bacteria	p__Bacteroidota	c__Bacteroidia	o__Flavobacteriales	f__Flavobacteriaceae	g__Aquimarina	s__										Placement	taxonomic classification fully defined by topology		7653	9488363572
34	d__Bacteria	p__Proteobacteria	c__Alphaproteobacteria	o__Caulobacterales	f__Maricaulaceae	g__Hellea	s__										Placement	taxonomic novelty determined using RED		744	9441181955
35	d__Bacteria	p__Proteobacteria	c__Alphaproteobacteria	o__Rhodobacterales	f__Rhodobacteraceae	g__Tateyamaria	s__										Placement	taxonomic classification fully defined by topology	GCF_001969365.1, s__Tateyamaria omphal...	495	9732214663
38	d__Bacteria	p__Proteobacteria	c__Gammaproteobacteria	o__Granulosicoccales	f__Granulosicoccaceae	g__GCA-1730015	s__										Placement	taxonomic novelty determined using RED		549	8882911988
41	d__Bacteria	p__Proteobacteria	c__Alphaproteobacteria	o__Caulobacterales	f__Maricaulaceae	g__Hellea	s__										Placement	taxonomic novelty determined using RED		8827	941815523
42	d__Bacteria	p__Proteobacteria	c__Alphaproteobacteria	o__Rhizobiales	f__Rhizobiaceae	g__GCA-2401155	s__										Placement	taxonomic novelty determined using RED		9815	9086139133
43	d__Bacteria	p__Bacteroidota	c__Bacteroidia	o__Flavobacteriales	f__Flavobacteriaceae	g__Croceitalea	s__										Placement	taxonomic novelty determined using RED		4817	9497879211
44	d__Bacteria	p__Proteobacteria	c__Alphaproteobacteria	o__Geminicoccales	f__	g__	s__										Placement	taxonomic novelty determined using RED		7429	7286475545
46	d__Bacteria	p__Proteobacteria	c__Gammaproteobacteria	o__Pseudomonadales	f__Cellvibrionaceae	g__	s__										Placement	taxonomic novelty determined using RED		9843	8713736246
53	d__Bacteria	p__Proteobacteria	c__Gammaproteobacteria	o__Enterobacterales	f__Alteromonadaceae	g__Pseudoalteromonas	s__Pseudoalteromonas marina	GCF_000238335.2	95	d__Bacteria;p__Proteobacteria;c__Gammaproteobacteria;o__Enterobacterales;f__Alteromonadaceae;g__Pseudoalteromonas;s__Pseudoalteromonas marina	9862	94	GCF_000238335.2	d__Bacteria;p__Proteobacteria;c__Gammaproteobacteria;o__Enterobacterales;f__Alteromonadaceae;g__Pseudoalteromonas;s__Pseudoalteromonas marina	9862	94	ANI/Placement	topological placement and ANI have congruent species assignments	GCF_001468485.1, s__Pseudoalteromonas ...	4528
57	d__Bacteria	p__Bacteroidota	c__Bacteroidia	o__Flavobacteriales	f__Flavobacteriaceae	g__Wenyingzhuangia	s__										Placement	taxonomic novelty determined using RED		7782	9719242391
58	d__Bacteria	p__Proteobacteria	c__Gammaproteobacteria	o__Granulosicoccales	f__Granulosicoccaceae	g__Granulosicoccus	s__										Placement	taxonomic classification fully defined by topology		5468	9320923178
62	d__Bacteria	p__Proteobacteria	c__Gammaproteobacteria	o__Granulosicoccales	f__Granulosicoccaceae	g__GCA-1730015	s__										Placement	taxonomic novelty determined using RED		879	8670201065
63	d__Bacteria	p__Proteobacteria	c__Alphaproteobacteria	o__Geminicoccales	f__	g__	s__										Placement	taxonomic novelty determined using RED		9621	7300398897
65	d__Bacteria	p__Proteobacteria	c__Alphaproteobacteria	o__Sphingomonadales	f__Sphingomonadaceae	g__	s__										Placement	taxonomic novelty determined using RED		8357	9243269009
66	d__Bacteria	p__Bacteroidota	c__Bacteroidia	o__Flavobacteriales	f__Flavobacteriaceae	g__Aquimarina	s__										Placement	taxonomic classification fully defined by topology		6095	9504950997
67	d__Bacteria	p__Proteobacteria	c__Gammaproteobacteria	o__Enterobacterales	f__Alteromonadaceae	g__	s__										Placement	taxonomic classification fully defined by topology		6603	8942160741	Genome has more than 10.0% of markers with multiple hits
69	d__Bacteria	p__Bacteroidota	c__Bacteroidia	o__Flavobacteriales	f__Flavobacteriaceae	g__	s__										Placement	taxonomic classification fully defined by topology		5948	8889199206
70	d__Bacteria	p__Bdellovibrionota	c__Bacteriovoracia	o__Bacteriovoracales	f__Bacteriovoracaceae	g__	s__										Placement	taxonomic classification fully defined by topology		6577	7772673831
71	d__Bacteria	p__Bacteroidota	c__Bacteroidia	o__Flavobacteriales	f__Flavobacteriaceae	g__Aquimarina	s__										Placement	taxonomic classification fully defined by topology	GCF_000430645.1, s__Aquimarina latercu...	6881	9660542324
72	d__Bacteria	p__Bacteroidota	c__Bacteroidia	o__Flavobacteriales	f__Flavobacteriaceae	g__Aquimarina	s__										Placement	taxonomic classification fully defined by topology	GCF_900299505.1, s__Aquimarina sp90029...	4819	9337655475
5c. GTDB-Tk taxonomic classification of Halopteris scoparia MAGs
Bin Id (MAG)	Classification.1	Classification.2	Classification.3	Classification.4	Classification.5	Classification.6	Classification.7	FastANI Reference	FastANI Reference Radius	FastANI Taxonomy	FastANI ANI	FastANI Alignment Fraction	Closest Placement Reference	Closest Placement Taxonomy	Closest Placement ANI	Closest Placement Alignment Fraction	Classification Method	Note	Other Related References	AA Percent	RED Value	Warnings
5	d__Bacteria	p__Bdellovibrionota	c__Bacteriovoracia	o__Bacteriovoracales	f__Bacteriovoracaceae	g__	s__										Placement	taxonomic novelty determined using RED		6796	8566821732
15	d__Bacteria	p__Cyanobacteria	c__Cyanobacteriia	o__Cyanobacteriales	f__Spirulinaceae	g__	s__										Placement	taxonomic novelty determined using RED		9329	7998008891
27	d__Bacteria	p__Bacteroidota	c__Bacteroidia	o__Flavobacteriales	f__Flavobacteriaceae	g__Flaviramulus_A	s__										Placement	taxonomic novelty determined using RED		6663	963023969
29	d__Bacteria	p__Bacteroidota	c__Bacteroidia	o__Flavobacteriales	f__Flavobacteriaceae	g__Lacinutrix	s__										Placement	taxonomic classification fully defined by topology	GCF_000211855.2, s__Lacinutrix sp00021...	471	9830236235	Genome has more than 10.8% of markers with multiple hits
32	no-matches
34	d__Bacteria	p__Cyanobacteria	c__Cyanobacteriia	o__Cyanobacteriales	f__Xenococcaceae	g__Pleurocapsa	s__						GCF_003003995.1	d__Bacteria;p__Cyanobacteria;c__Cyanobacteriia;o__Cyanobacteriales;f__Xenococcaceae;g__Pleurocapsa;s__Pleurocapsa sp003003995	775	3	Placement	taxonomic classification fully defined by topology	GCF_000332195.1, s__Pleurocapsa sp0003...	7863	9707920114
36	d__Bacteria	p__Proteobacteria	c__Gammaproteobacteria	o__Pseudomonadales	f__Cellvibrionaceae	g__	s__										Placement	taxonomic classification fully defined by topology		8006	8812710142
38	d__Bacteria	p__Bacteroidota	c__Bacteroidia	o__Flavobacteriales	f__Flavobacteriaceae	g__Aquimarina	s__										Placement	taxonomic classification fully defined by topology		4018	9530876021
39	d__Bacteria	p__Bacteroidota	c__Bacteroidia	o__Cytophagales	f__Cyclobacteriaceae	g__	s__										Placement	taxonomic classification fully defined by topology		8552	8166851568
42	d__Bacteria	p__Actinobacteriota	c__Acidimicrobiia	o__Microtrichales	f__SZUA-35	g__	s__										Placement	taxonomic novelty determined using RED		4431	8317574643
44	d__Bacteria	p__Bacteroidota	c__Bacteroidia	o__Flavobacteriales	f__Flavobacteriaceae	g__	s__										Placement	taxonomic classification fully defined by topology		8782	8893955181
46	d__Bacteria	p__Myxococcota	c__Polyangia	o__Polyangiales	f__Polyangiaceae	g__SZUA-265	s__										Placement	taxonomic novelty determined using RED		8855	8772927326
47	d__Bacteria	p__Proteobacteria	c__Gammaproteobacteria	o__UBA10353	f__UBA7415	g__UBA7415	s__										Placement	taxonomic novelty determined using RED		6206	8583698302
50	d__Bacteria	p__Proteobacteria	c__Gammaproteobacteria	o__Pseudomonadales	f__Cellvibrionaceae	g__Agarilytica	s__										Placement	taxonomic novelty determined using RED		6397	9317423467
52	d__Bacteria	p__Proteobacteria	c__Gammaproteobacteria	o__Enterobacterales	f__Alteromonadaceae	g__Alteromonas	s__						GCA_002691125.1	d__Bacteria;p__Proteobacteria;c__Gammaproteobacteria;o__Enterobacterales;f__Alteromonadaceae;g__Alteromonas;s__Alteromonas sp002691125	9137	82	Placement	taxonomic classification fully defined by topology	GCF_000753865.1, s__Alteromonas sp0007...	6861	9992065142
53	d__Bacteria	p__Bacteroidota	c__Bacteroidia	o__Flavobacteriales	f__Flavobacteriaceae	g__SZUA-7	s__										Placement	taxonomic novelty determined using RED		6337	9511192032
54	d__Bacteria	p__Bacteroidota	c__Bacteroidia	o__Flavobacteriales	f__Flavobacteriaceae	g__Croceitalea	s__										Placement	taxonomic novelty determined using RED		5111	9421507811
55	d__Bacteria	p__Proteobacteria	c__Gammaproteobacteria	o__UBA10353	f__UBA7415	g__UBA7415	s__										Placement	taxonomic novelty determined using RED		372	8629395426

## Sheet: Table S6
Table S6 Number of novel candidate taxa emerged after the GTDB-Tk classification of binned prokaryotic MAGs
Seaweed species	Novel family assigned	Novel genus assigned	Novel species assigned	Known species assigned	Not classified	Total MAGs
Sc MAGs	4	17	22	6	-	49
At MAGs	2	8	20	1	-	31
HsMAGs	-	6	11	-	1	18
	6	31	53	7	1	98

## Sheet: Table S7
7A		Gene density						7B	Gene density					7C		Gene density			shared function
		Sc	At	Hs					Sc	At	Hs					Sc	At	Hs
3.8.1.5	^^ Haloalkane dehalogenase_3.8.1.5	0.40931	0.338517	0.27795	Sc-At-Hs	1.02578		Cluster 1, Chloroalkanes and chloroalkenes	1.01754	0.831077	0.691429	2.54004		3.5.1.131	1-Carboxybiuret hydrolase	0.00127511	0.00190178	0.00459421	Sc-At-Hs	Atrazine
2.4.2.1	Purine-nucleoside phosphorylase_2.4.2.1	0.163214	0.163553	0.204442	Sc-At-Hs	0.531209		Cluster 2, Chlorocyclohexane	0.747214	0.665622	0.546711	1.95955		3.5.1.54	Allophanate hydrolase	0.0140262	0.0190178	0.0229711	Sc-At-Hs	Atrazine
2.5.1.18	Glutathione transferase_2.5.1.18	0.17979	0.195883	0.112558	Sc-At-Hs	0.488232		Cluster 3, Chlorobenzenes	0.721712	0.646605	0.526037	1.89435		3.5.2.15	Cyanuric acid amidohydrolase	0.00255022	0	0	Sc	Atrazine
1.1.1.1	Alcohol dehydrogenase _1.1.1.1	0.202742	0.129321	0.124044	Sc-At-Hs	0.456107		Cluster 4, Metabolism of xenobiotics by cytochrome P450	0.446288	0.403177	0.268761	1.11823		3.5.4.42	N-isopropylammelide isopropylaminohydrolase	0.00382533	0.00190178	0	Sc-At	Atrazine
1.14.19.9	* Tryptophan 7-halogenase_1.14.19.9	0.0446288	0.218705	0.142421	Sc-At-Hs	0.405754		Cluster 5, Chlorophenols	0.304751	0.290972	0.199848	0.795571		3.5.4.43	Hydroxydechloroatrazine ethylaminohydrolase	0.00637555	0.00380356	0.00459421	Sc-At-Hs	Atrazine
3.8.1.2	^^ (S)-2-Haloacid dehalogenase_3.8.1.2	0.093083	0.0950889	0.08729	Sc-At-Hs	0.275462		Cluster 6, Chloronitrobenzenes	0.280524	0.302383	0.19066	0.773567		3.5.4.45	Melamine deaminase	0.00127511	0.00190178	0	Sc-At	Atrazine
1.3.1.103	2-Haloacrylate reductase_1.3.1.103	0.102009	0.0988925	0.0574277	Sc-At-Hs	0.258329		Cluster 7, Chloroacrylate	0.204017	0.205392	0.1585	0.56791		3.8.1.8	^^ Atrazine chlorohydrolase	0.0153013	0.0133124	0.0160797	Sc-At-Hs	Atrazine
1.8.5.7	Glutathionyl-hydroquinone reductase_1.8.5.7	0.102009	0.0665622	0.0574277	Sc-At-Hs	0.225999		Cluster 8, Fluorobenzoates	0.247371	0.174964	0.135529	0.557864		1.3.8.14	L-Prolyl-[peptidyl-carrier protein] dehydrogenase	0.070131	0.034232	0.0459421	Sc-At-Hs	Brominated pyrroles and pyoluteorin
4.2.1.84	Nitrile hydratase_4.2.1.84	0.104559	0.0779729	0.0367537	Sc-At-Hs	0.219286		Cluster 9, Chlorobenzoates	0.202742	0.157848	0.135529	0.496119		1.11.1.18	* Bromide peroxidase	0.0140262	0.017116	0.0114855	Sc-At-Hs	Bromination of organic molecules
3.5.99.5	2-Aminomuconate deaminase_3.5.99.5	0.0714061	0.0779729	0.0689132	Sc-At-Hs	0.218292		Cluster 10, Chloroacetanilide herbicides	0.103284	0.0931871	0.0482392	0.24471		4.2.1.84	Nitrile hydratase	0.104559	0.0779729	0.0367537	Sc-At-Hs	Bromoxynil
1.2.1.3	Aldehyde dehydrogenase (NAD+)_1.2.1.3	0.0867074	0.0589551	0.064319	Sc-At-Hs	0.209982		Cluster 11, Bromoxynil	0.104559	0.0779729	0.0367537	0.219286		1.11.1.10	* Chloride peroxidase	0.00765065	0.00950889	0.00229711	Sc-At-Hs	Chlorination of organic molecules
3.3.2.10	Soluble epoxide hydrolase_3.3.2.10	0.0854323	0.0665622	0.0551305	Sc-At-Hs	0.207125		Cluster 12, (R)-enantiomer of the phenoxyalkanoic acid herbicides mecoprop and dichlorprop	0.108384	0.0494462	0.0390508	0.196881		1.1.5.12	D-Lactate dehydrogenase (quinone)	0.00892576	0.0114107	0.0137826	Sc-At-Hs	Chloroacrylate
1.7.1.16	Nitrobenzene nitroreductase_1.7.1.16	0.0803319	0.08558	0.0367537	Sc-At-Hs	0.202666		Cluster 13, Dioxins	0.070131	0.0646605	0.0459421	0.180734		1.3.1.103	2-Haloacrylate reductase	0.102009	0.0988925	0.0574277	Sc-At-Hs	Chloroacrylate
1.14.11.44	(R)-Dichlorprop dioxygenase (2-oxoglutarate)_1.14.11.44	0.108384	0.0494462	0.0390508	Sc-At-Hs	0.196881		Cluster 14, Chlorophenoxyacetates	0.0522795	0.0627587	0.0574277	0.172466		3.8.1.2	^^ (S)-2-Haloacid dehalogenase	0.093083	0.0950889	0.08729	Sc-At-Hs	Chloroacrylate
4.2.1.80	2-Oxopent-4-enoate hydratase_4.2.1.80	0.0650306	0.0646605	0.0459421	Sc-At-Hs	0.175633		Cluster 15, Fluoroacetate	0.0624803	0.0494462	0.0344566	0.146383		1.1.1.1	Alcohol dehydrogenase	0.202742	0.129321	0.124044	Sc-At-Hs	Chloroalkanes and chloroalkenes
1.2.1.5	Aldehyde dehydrogenase [NAD(P)+]_1.2.1.5	0.0637555	0.0779729	0.0321595	Sc-At-Hs	0.173888		Cluster 16, Atrazine	0.0446288	0.0418391	0.0482392	0.134707		1.1.2.7	Methanol dehydrogenase (cytochrome c)	0.00382533	0.00570534	0.00459421	Sc-At-Hs	Chloroalkanes and chloroalkenes
1.3.8.14	L-Prolyl-[peptidyl-carrier protein] dehydrogenase_1.3.8.14	0.070131	0.034232	0.0459421	Sc-At-Hs	0.150305		Cluster 17, Chlorocatechols	0.0522795	0.0494462	0.0298624	0.131588		1.1.2.8	Alcohol dehydrogenase (cytochrome c)	0.0165764	0.0209196	0.00689132	Sc-At-Hs	Chloroalkanes and chloroalkenes
1.2.1.32	Aminomuconate-semialdehyde dehydrogenase_1.2.1.32	0.0548297	0.0627587	0.0298624	Sc-At-Hs	0.147451		Cluster 18, Conversion of chloramphenicol to chloramphenicol 3-acetate	0.0280524	0.0323302	0.0505363	0.110919		1.18.6.1	Nitrogenase	0.00637555	0.00760711	0.00229711	Sc-At-Hs	Chloroalkanes and chloroalkenes
3.8.1.3	^^ Haloacetate dehalogenase_3.8.1.3	0.0573799	0.0475445	0.0298624	Sc-At-Hs	0.134787		Cluster 19, Chlorotoluens	0.0408035	0.0266249	0.0321595	0.0995879		1.2.1.3	Aldehyde dehydrogenase (NAD+)	0.0867074	0.0589551	0.064319	Sc-At-Hs	Chloroalkanes and chloroalkenes
6.2.1.25	Benzoate-CoA ligase_6.2.1.25	0.0522795	0.0418391	0.0367537	Sc-At-Hs	0.130872		Cluster 20, Dehalogenation of substrates bearing fluorine, chlorine, bromine and iodine in the 4-position	0.0255022	0.0114107	0.020674	0.0575868		1.2.1.4	Aldehyde dehydrogenase (NADP+)	0.00127511	0.00190178	0.00229711	Sc-At-Hs	Chloroalkanes and chloroalkenes
2.3.1.28	Chloramphenicol O-acetyltransferase_2.3.1.28	0.0280524	0.0323302	0.0505363	Sc-At-Hs	0.110919		Cluster 21, Pyrethroid pesticides	0.0357031	0.00570534	0.00918842	0.0505968		1.2.1.46	Formaldehyde dehydrogenase	0.00892576	0	0	Sc	Chloroalkanes and chloroalkenes
1.14.13.2	4-Hydroxybenzoate 3-monooxygenase_1.14.13.2	0.0395284	0.034232	0.0367537	Sc-At-Hs	0.110514		Cluster 22, Chlorosalicylate	0.0140262	0.017116	0.00918842	0.0403306		3.3.2.10	Soluble epoxide hydrolase	0.0854323	0.0665622	0.0551305	Sc-At-Hs	Chloroalkanes and chloroalkenes
1.18.1.3	Ferredoxin-NAD+ reductase_1.18.1.3	0.0446288	0.0437409	0.0137826	Sc-At-Hs	0.102152		Cluster 23, (S)-enantiomer of the phenoxyalkanoic acid herbicides mecoprop and dichlorprop	0.022952	0.00570534	0.0114855	0.0401428		3.8.1.2	^^ (S)-2-Haloacid dehalogenase	0.093083	0.0950889	0.08729	Sc-At-Hs	Chloroalkanes and chloroalkenes
1.13.11.39	Biphenyl-2,3-diol 1,2-dioxygenase_1.13.11.39	0.0306026	0.0361338	0.020674	Sc-At-Hs	0.0874104			Sc	At	Hs			3.8.1.3	^^ Haloacetate dehalogenase	0.0573799	0.0475445	0.0298624	Sc-At-Hs	Chloroalkanes and chloroalkenes
4.1.3.40	Chorismate lyase_4.1.3.40	0.0165764	0.0228213	0.0459421	Sc-At-Hs	0.0853399		Cluster 1, Fluoroacetate and fluorothreonine	0.17979	0.182571	0.220522	0.582883		3.8.1.5	^^ Haloalkane dehalogenase	0.40931	0.338517	0.27795	Sc-At-Hs	Chloroalkanes and chloroalkenes
1.14.13.24	3-Hydroxybenzoate 6-monooxygenase_1.14.13.24	0.0344279	0.034232	0.0160797	Sc-At-Hs	0.0847397		Cluster 2, Rebeccamycin	0.0637555	0.239624	0.1585	0.46188		4.2.1.112	Acetylene hydratase	0.0191266	0.017116	0.00689132	Sc-At-Hs	Chloroalkanes and chloroalkenes
1.13.11.37	Hydroxyquinol 1,2-dioxygenase_1.13.11.37	0.0216769	0.034232	0.0229711	Sc-At-Hs	0.0788799		Cluster 3, Pyrrolnitrin	0.0446288	0.218705	0.142421	0.405754		4.4.1.23	2-Hydroxypropyl-CoM lyase	0.011476	0.0190178	0.0229711	Sc-At-Hs	Chloroalkanes and chloroalkenes
3.1.1.45	Carboxymethylenebutenolidase_3.1.1.45	0.0344279	0.0209196	0.0137826	Sc-At-Hs	0.0691301		Cluster 4, Polybrominated phenols	0.0561048	0.0570534	0.0826958	0.195854		4.5.1.3	^^ Dichloromethane dehalogenase	0.0153013	0.0228213	0.00689132	Sc-At-Hs	Chloroalkanes and chloroalkenes
1.13.11.2	Catechol 2,3-dioxygenase_1.13.11.2	0.0280524	0.0190178	0.020674	Sc-At-Hs	0.0677441		Cluster 5, Brominated pyrroles and pyoluteorin	0.070131	0.034232	0.0459421	0.150305		1.1.1.404	Tetrachlorobenzoquinone reductase	0	0.00190178	0.00459421	At-Hs	Chlorobenzenes
1.1.1.90	Aryl-alcohol dehydrogenase_1.1.1.90	0.0331528	0.00380356	0.0229711	Sc-At-Hs	0.0599275		Cluster 6, Salinosporamide A	0.0357031	0.0228213	0.0160797	0.0746041		1.13.11.2	Catechol 2,3-dioxygenase	0.0280524	0.0190178	0.020674	Sc-At-Hs	Chlorobenzenes
3.8.1.7	^^ 4-Chlorobenzoyl-CoA dehalogenase_3.8.1.7	0.0255022	0.0114107	0.020674	Sc-At-Hs	0.0575868		Cluster 7, Bromination of organic molecules	0.0140262	0.017116	0.0114855	0.0426277		1.13.11.37	Hydroxyquinol 1,2-dioxygenase	0.0216769	0.034232	0.0229711	Sc-At-Hs	Chlorobenzenes
3.5.1.54	Allophanate hydrolase_3.5.1.54	0.0140262	0.0190178	0.0229711	Sc-At-Hs	0.056015		Cluster 8, Chlorotetracycline	0.0204017	0	0.00459421	0.024996		1.13.11.39	Biphenyl-2,3-diol 1,2-dioxygenase	0.0306026	0.0361338	0.020674	Sc-At-Hs	Chlorobenzenes
4.4.1.23	2-Hydroxypropyl-CoM lyase_4.4.1.23	0.011476	0.0190178	0.0229711	Sc-At-Hs	0.0534648		Cluster 9, Chlorination of organic molecules	0.00765065	0.00950889	0.00229711	0.0194567		1.14.12.3	Benzene 1,2-dioxygenase	0.00127511	0.00190178	0	Sc-At	Chlorobenzenes
3.1.1.88	Pyrethroid hydrolase_3.1.1.88	0.0357031	0.00570534	0.00918842	Sc-At-Hs	0.0505968								1.14.13.20	2,4-Dichlorophenols 6-monooxygenase	0.0102009	0.0133124	0.0114855	Sc-At-Hs	Chlorobenzenes
4.5.1.3	^^ Dichloromethane dehalogenase_4.5.1.3	0.0153013	0.0228213	0.00689132	Sc-At-Hs	0.045014								1.14.13.50	^^ Pentachlorophenols 4-monooxygenase	0.00382533	0.00570534	0.00459421	Sc-At-Hs	Chlorobenzenes
3.8.1.8	^^ Atrazine chlorohydrolase_3.8.1.8	0.0153013	0.0133124	0.0160797	Sc-At-Hs	0.0446935								1.21.4.5	^^ Tetrachlorohydroquinone reductive dehalogenase	0	0.00190178	0.00229711	At-Hs	Chlorobenzenes
1.1.2.8	Alcohol dehydrogenase (cytochrome c)_1.1.2.8	0.0165764	0.0209196	0.00689132	Sc-At-Hs	0.0443873								1.3.1.32	Maleylacetate reductase	0.00892576	0.00760711	0.00918842	Sc-At-Hs	Chlorobenzenes
4.2.1.112	Acetylene hydratase_4.2.1.112	0.0191266	0.017116	0.00689132	Sc-At-Hs	0.043134								1.6.5.7	2-Hydroxy-1,4-benzoquinone reductase	0.011476	0.00760711	0.0137826	Sc-At-Hs	Chlorobenzenes
1.11.1.18	* Bromide peroxidase_1.11.1.18	0.0140262	0.017116	0.0114855	Sc-At-Hs	0.0426277								3.1.1.45	Carboxymethylenebutenolidase	0.0344279	0.0209196	0.0137826	Sc-At-Hs	Chlorobenzenes
2.5.1.94	* Adenosyl-chloride synthase_2.5.1.94	0.0178515	0.017116	0.00689132	Sc-At-Hs	0.0418589								3.8.1.2	^^ (S)-2-Haloacid dehalogenase	0.093083	0.0950889	0.08729	Sc-At-Hs	Chlorobenzenes
1.14.11.43	(S)-Dichlorprop dioxygenase (2-oxoglutarate)_1.14.11.43	0.022952	0.00570534	0.0114855	Sc-At-Hs	0.0401428								3.8.1.3	^^ Haloacetate dehalogenase	0.0573799	0.0475445	0.0298624	Sc-At-Hs	Chlorobenzenes
1.14.13.20	2,4-Dichlorophenols 6-monooxygenase_1.14.13.20	0.0102009	0.0133124	0.0114855	Sc-At-Hs	0.0349989								3.8.1.5	Haloalkane dehalogenase	0.40931	0.338517	0.27795	Sc-At-Hs	Chlorobenzenes
1.1.5.12	D-Lactate dehydrogenase (quinone)_1.1.5.12	0.00892576	0.0114107	0.0137826	Sc-At-Hs	0.0341191								5.3.2.6	2-Hydroxymuconate tautomerase	0.00255022	0	0	Sc	Chlorobenzenes
2.5.1.63	* Adenosyl-fluoride synthase_2.5.1.63	0.00765065	0.00950889	0.0160797	Sc-At-Hs	0.0332393								5.5.1.1	Muconate cycloisomerase	0.00637555	0.00570534	0.00689132	Sc-At-Hs	Chlorobenzenes
1.6.5.7	2-Hydroxy-1,4-benzoquinone reductase_1.6.5.7	0.011476	0.00760711	0.0137826	Sc-At-Hs	0.0328657								5.5.1.7	Chloromuconate cycloisomerase	0.00255022	0.00950889	0	Sc-At	Chlorobenzenes
5.4.99.5	Chorismate mutase_5.4.99.5	0.0178515	0.00570534	0.00918842	Sc-At-Hs	0.0327453								1.14.12.13	^^ 2-Halobenzoate 1,2-dioxygenase	0.00255022	0	0	Sc	Chlorobenzoates
1.4.3.23	7-Chloro-L-tryptophan oxidase_1.4.3.23	0.00892576	0.0152142	0.00459421	Sc-At-Hs	0.0287342								1.14.13.2	4-Hydroxybenzoate 3-monooxygenase	0.0395284	0.034232	0.0367537	Sc-At-Hs	Chlorobenzoates
1.2.1.28	Benzaldehyde dehydrogenase (NAD+)_1.2.1.28	0.00510044	0.0133124	0.00918842	Sc-At-Hs	0.0276013								1.14.13.24	3-Hydroxybenzoate 6-monooxygenase	0.0344279	0.034232	0.0160797	Sc-At-Hs	Chlorobenzoates
1.3.1.32	Maleylacetate reductase_1.3.1.32	0.00892576	0.00760711	0.00918842	Sc-At-Hs	0.0257213								1.14.13.50	^^ PentaChlorophenols4-monooxygenase	0.00382533	0.00570534	0.00459421	Sc-At-Hs	Chlorobenzoates
1.14.19.49	* Tetracycline 7-halogenase_1.14.19.49	0.0204017	0	0.00459421	Sc-Hs	0.024996								3.1.1.45	Carboxymethylenebutenolidase	0.0344279	0.0209196	0.0137826	Sc-At-Hs	Chlorobenzoates
4.1.1.77	2-Oxo-3-hexenedioate decarboxylase_4.1.1.77	0.00382533	0.0114107	0.00689132	Sc-At-Hs	0.0221273								3.1.2.23	4-hydroxybenzoyl-CoA thioesterase	0.00127511	0.00570534	0	Sc-At	Chlorobenzoates
6.2.1.33	4-Chlorobenzoate-CoA ligase_6.2.1.33	0.00892576	0.00380356	0.00689132	Sc-At-Hs	0.0196206								3.8.1.7	^^ 4-Chlorobenzoyl-CoA dehalogenase	0.0255022	0.0114107	0.020674	Sc-At-Hs	Chlorobenzoates
1.11.1.10	* Chloride peroxidase_1.11.1.10	0.00765065	0.00950889	0.00229711	Sc-At-Hs	0.0194567								6.2.1.25	Benzoate-CoA ligase	0.0522795	0.0418391	0.0367537	Sc-At-Hs	Chlorobenzoates
5.5.1.1	Muconate cycloisomerase_5.5.1.1	0.00637555	0.00570534	0.00689132	Sc-At-Hs	0.0189722								6.2.1.33	4-Chlorobenzoate-CoA ligase	0.00892576	0.00380356	0.00689132	Sc-At-Hs	Chlorobenzoates
1.18.6.1	Nitrogenase_1.18.6.1	0.00637555	0.00760711	0.00229711	Sc-At-Hs	0.0162798								1.3.1.32	Maleylacetate reductase	0.00892576	0.00760711	0.00918842	Sc-At-Hs	Chlorocatechols
3.5.4.43	Hydroxydechloroatrazine ethylaminohydrolase_3.5.4.43	0.00637555	0.00380356	0.00459421	Sc-At-Hs	0.0147733								3.1.1.45	Carboxymethylenebutenolidase	0.0344279	0.0209196	0.0137826	Sc-At-Hs	Chlorocatechols
2.2.1.8	Fluorothreonine transaldolase_2.2.1.8	0.00892576	0.00570534	0	Sc-At	0.0146311								4.1.1.77	2-Oxo-3-hexenedioate decarboxylase	0.00382533	0.0114107	0.00689132	Sc-At-Hs	Chlorocatechols
1.1.2.7	Methanol dehydrogenase (cytochrome c)_1.1.2.7	0.00382533	0.00570534	0.00459421	Sc-At-Hs	0.0141249								5.3.2.6	2-Hydroxymuconate tautomerase	0.00255022	0	0	Sc	Chlorocatechols
1.14.13.50	^^ Pentachlorophenols 4-monooxygenase_1.14.13.50	0.00382533	0.00570534	0.00459421	Sc-At-Hs	0.0141249								5.5.1.7	Chloromuconate cycloisomerase	0.00255022	0.00950889	0	Sc-At	Chlorocatechols
4.3.3.5	4'-Demethylrebeccamycin synthase_4.3.3.5	0.00510044	0.00380356	0.00459421	Sc-At-Hs	0.0134982								1.1.1.404	Tetrachlorobenzoquinone reductase	0	0.00190178	0.00459421	At-Hs	Chlorocyclohexane
2.1.1.164	Demethylrebeccamycin-D-glucose O-methyltransferase_2.1.1.164	0.00382533	0.00190178	0.00689132	Sc-At-Hs	0.0126184								1.13.11.2	Catechol 2,3-dioxygenase	0.0280524	0.0190178	0.020674	Sc-At-Hs	Chlorocyclohexane
5.5.1.7	Chloromuconate cycloisomerase_5.5.1.7	0.00255022	0.00950889	0	Sc-At	0.0120591								1.13.11.2	Catechol 2,3-dioxygenase	0.0280524	0.0190178	0.020674	Sc-At-Hs	Chlorocyclohexane
3.1.2.29	Fluoroacetyl-CoA thioesterase_3.1.2.29	0.00510044	0.00190178	0.00459421	Sc-At-Hs	0.0115964								1.13.11.37	Hydroxyquinol 1,2-dioxygenase	0.0216769	0.034232	0.0229711	Sc-At-Hs	Chlorocyclohexane
1.2.1.46	Formaldehyde dehydrogenase_1.2.1.46	0.00892576	0	0	Sc	0.00892576								1.13.11.39	Biphenyl-2,3-diol 1,2-dioxygenase	0.0306026	0.0361338	0.020674	Sc-At-Hs	Chlorocyclohexane
1.14.15.23	Chloroacetanilide N-alkylformylase_1.14.15.23	0.00127511	0.00190178	0.00459421	Sc-At-Hs	0.0077711								1.14.12.3	Benzene 1,2-dioxygenase	0.00127511	0.00190178	0	Sc-At	Chlorocyclohexane
3.5.1.131	1-Carboxybiuret hydrolase_3.5.1.131	0.00127511	0.00190178	0.00459421	Sc-At-Hs	0.0077711								1.14.13.20	2,4-Dichlorophenols 6-monooxygenase	0.0102009	0.0133124	0.0114855	Sc-At-Hs	Chlorocyclohexane
3.1.2.23	4-hydroxybenzoyl-CoA thioesterase_3.1.2.23	0.00127511	0.00570534	0	Sc-At	0.00698044								1.14.13.50	^^ Pentachlorophenols 4-monooxygenase	0.00382533	0.00570534	0.00459421	Sc-At-Hs	Chlorocyclohexane
1.1.1.404	Tetrachlorobenzoquinone reductase_1.1.1.404	0	0.00190178	0.00459421	At-Hs	0.00649599								1.21.4.5	^^ Tetrachlorohydroquinone reductive dehalogenase	0	0.00190178	0.00229711	At-Hs	Chlorocyclohexane
3.5.4.42	N-isopropylammelide isopropylaminohydrolase_3.5.4.42	0.00382533	0.00190178	0	Sc-At	0.00572711								1.3.1.32	Maleylacetate reductase	0.00892576	0.00760711	0.00918842	Sc-At-Hs	Chlorocyclohexane
1.2.1.4	Aldehyde dehydrogenase (NADP+) _1.2.1.4	0.00127511	0.00190178	0.00229711	Sc-At-Hs	0.00547399								1.6.5.7	2-Hydroxy-1,4-benzoquinone reductase	0.011476	0.00760711	0.0137826	Sc-At-Hs	Chlorocyclohexane
1.21.4.5	^^ Tetrachlorohydroquinone reductive dehalogenase_1.21.4.5	0	0.00190178	0.00229711	At-Hs	0.00419888								3.1.1.45	Carboxymethylenebutenolidase	0.0344279	0.0209196	0.0137826	Sc-At-Hs	Chlorocyclohexane
3.5.99.11	2-Aminomuconate deaminase (2-hydroxymuconate-forming)_3.5.99.11	0.00382533	0	0	Sc	0.00382533								3.8.1.2	^^ (S)-2-Haloacid dehalogenase	0.093083	0.0950889	0.08729	Sc-At-Hs	Chlorocyclohexane
1.2.1.69	Fluoroacetaldehyde dehydrogenase_1.2.1.69	0	0.00380356	0	Sc-At	0.00380356								3.8.1.3	^^ Haloacetate dehalogenase	0.0573799	0.0475445	0.0298624	Sc-At-Hs	Chlorocyclohexane
5.4.4.1	(Hydroxyamino)benzene mutase_5.4.4.1	0.00127511	0	0.00229711	Sc-Hs	0.00357222								3.8.1.5	^^ Haloalkane dehalogenase	0.40931	0.338517	0.27795	Sc-At-Hs	Chlorocyclohexane
1.14.12.3	Benzene 1,2-dioxygenase_1.14.12.3	0.00127511	0.00190178	0	Sc-At	0.00317689								5.5.1.1	Muconate cycloisomerase	0.00637555	0.00570534	0.00689132	Sc-At-Hs	Chlorocyclohexane
3.5.4.45	Melamine deaminase_3.5.4.45	0.00127511	0.00190178	0	Sc-At	0.00317689								5.5.1.7	Chloromuconate cycloisomerase	0.00255022	0.00950889	0	Sc-At	Chlorocyclohexane
1.14.12.13	^^ 2-Halobenzoate 1,2-dioxygenase_1.14.12.13	0.00255022	0	0	Sc	0.00255022								1.2.1.32	Aminomuconate-semialdehyde dehydrogenase	0.0548297	0.0627587	0.0298624	Sc-At-Hs	Chloronitrobenzenes
1.14.13.1	Salicylate 1-monooxygenase_1.14.13.1	0.00255022	0	0	Sc	0.00255022								1.7.1.16	Nitrobenzene nitroreductase	0.0803319	0.08558	0.0367537	Sc-At-Hs	Chloronitrobenzenes
3.5.2.15	Cyanuric acid amidohydrolase_3.5.2.15	0.00255022	0	0	Sc	0.00255022								3.5.99.11	2-Aminomuconate deaminase (2-hydroxymuconate-forming)	0.00382533	0	0	Sc	Chloronitrobenzenes
5.3.2.6	2-Hydroxymuconate tautomerase_5.3.2.6	0.00255022	0	0	Sc	0.00255022								3.5.99.5	2-Aminomuconate deaminase	0.0714061	0.0779729	0.0689132	Sc-At-Hs	Chloronitrobenzenes
1.21.98.2	Dichlorochromopyrrolate synthase_1.21.98.2	0.00127511	0	0	Sc	0.00127511								4.1.1.77	2-Oxo-3-hexenedioate decarboxylase	0.00382533	0.0114107	0.00689132	Sc-At-Hs	Chloronitrobenzenes
														4.2.1.80	2-Oxopent-4-enoate hydratase	0.0650306	0.0646605	0.0459421	Sc-At-Hs	Chloronitrobenzenes
	^^ Dehalogenase (9)													5.4.4.1	(Hydroxyamino)benzene mutase	0.00127511	0	0.00229711	Sc-Hs	Chloronitrobenzenes
	* Halogenase (6)													1.1.1.404	Tetrachlorobenzoquinone reductase	0	0.00190178	0.00459421	At-Hs	Chlorophenols
														1.14.13.20	2,4-Dichlorophenols 6-monooxygenase	0.0102009	0.0133124	0.0114855	Sc-At-Hs	Chlorophenols
														1.14.13.50	^^ Pentachlorophenols 4-monooxygenase	0.00382533	0.00570534	0.00459421	Sc-At-Hs	Chlorophenols
														1.3.1.32	Maleylacetate reductase	0.00892576	0.00760711	0.00918842	Sc-At-Hs	Chlorophenols
														1.8.5.7	Glutathionyl-hydroquinone reductase	0.102009	0.0665622	0.0574277	Sc-At-Hs	Chlorophenols
														2.5.1.18	Glutathione transferase	0.17979	0.195883	0.112558	Sc-At-Hs	Chlorophenols
														1.13.11.37	Hydroxyquinol 1,2-dioxygenase	0.0216769	0.034232	0.0229711	Sc-At-Hs	Chlorophenoxyacetates
														1.14.13.20	2,4-Dichlorophenols 6-monooxygenase	0.0102009	0.0133124	0.0114855	Sc-At-Hs	Chlorophenoxyacetates
														1.3.1.32	Maleylacetate reductase	0.00892576	0.00760711	0.00918842	Sc-At-Hs	Chlorophenoxyacetates
														1.6.5.7	2-Hydroxy-1,4-benzoquinone reductase	0.011476	0.00760711	0.0137826	Sc-At-Hs	Chlorophenoxyacetates
														1.14.13.1	Salicylate 1-monooxygenase	0.00255022	0	0	Sc	Chlorosalicylate
														1.3.1.32	Maleylacetate reductase	0.00892576	0.00760711	0.00918842	Sc-At-Hs	Chlorosalicylate
														5.5.1.7	Chloromuconate cycloisomerase	0.00255022	0.00950889	0	Sc-At	Chlorosalicylate
														1.14.19.49	* Tetracycline 7-halogenase	0.0204017	0	0.00459421	Sc-Hs	Chlorotetracycline
														1.1.1.90	Aryl-alcohol dehydrogenase	0.0331528	0.00380356	0.0229711	Sc-At-Hs	Chlorotoluens
														1.2.1.28	Benzaldehyde dehydrogenase (NAD+)	0.00510044	0.0133124	0.00918842	Sc-At-Hs	Chlorotoluens
														5.5.1.7	Chloromuconate cycloisomerase	0.00255022	0.00950889	0	Sc-At	Chlorotoluens
														2.3.1.28	Chloramphenicol O-acetyltransferase	0.0280524	0.0323302	0.0505363	Sc-At-Hs	Conversion of chloramphenicol to chloramphenicol 3-acetate
														1.14.15.23	Chloroacetanilide N-alkylformylase	0.00127511	0.00190178	0.00459421	Sc-At-Hs	Chloroacetanilide herbicides
														1.18.1.3	Ferredoxin-NAD+ reductase	0.0446288	0.0437409	0.0137826	Sc-At-Hs	Chloroacetanilide herbicides
														3.8.1.3	^^ Haloacetate dehalogenase	0.0573799	0.0475445	0.0298624	Sc-At-Hs	Chloroacetanilide herbicides
														3.1.1.88	Pyrethroid hydrolase	0.0357031	0.00570534	0.00918842	Sc-At-Hs	Pyrethroid pesticides
														1.14.11.44	(R)-Dichlorprop dioxygenase (2-oxoglutarate)	0.108384	0.0494462	0.0390508	Sc-At-Hs	(R)-enantiomer of the phenoxyalkanoic acid herbicides mecoprop and dichlorprop
														1.14.11.43	(S)-Dichlorprop dioxygenase (2-oxoglutarate)	0.022952	0.00570534	0.0114855	Sc-At-Hs	(S)-enantiomer of the phenoxyalkanoic acid herbicides mecoprop and dichlorprop
														3.8.1.7	^^ 4-Chlorobenzoyl-CoA dehalogenase	0.0255022	0.0114107	0.020674	Sc-At-Hs	Dehalogenation of substrates bearing fluorine, chlorine, bromine and iodine in the 4-position
														1.14.13.1	Salicylate 1-monooxygenase	0.00255022	0	0	Sc	Dioxins
														4.2.1.80	2-Oxopent-4-enoate hydratase	0.0650306	0.0646605	0.0459421	Sc-At-Hs	Dioxins
														5.3.2.6	2-Hydroxymuconate tautomerase	0.00255022	0	0	Sc	Dioxins
														2.5.1.63	* Adenosyl-fluoride synthase	0.00765065	0.00950889	0.0160797	Sc-At-Hs	Fluoroacetate and fluorothreonine
														1.2.1.69	Fluoroacetaldehyde dehydrogenase	0	0.00380356	0	Sc-At	Fluoroacetate and fluorothreonine
														2.2.1.8	Fluorothreonine transaldolase	0.00892576	0.00570534	0	Sc-At	Fluoroacetate and fluorothreonine
														2.4.2.1	Purine-nucleoside phosphorylase	0.163214	0.163553	0.204442	Sc-At-Hs	Fluoroacetate and fluorothreonine
														3.1.2.29	Fluoroacetyl-CoA thioesterase	0.00510044	0.00190178	0.00459421	Sc-At-Hs	Fluoroacetate
														3.8.1.3	^^ Haloacetate dehalogenase	0.0573799	0.0475445	0.0298624	Sc-At-Hs	Fluoroacetate
														1.14.12.13	2-Halobenzoate 1,2-dioxygenase	0.00255022	0	0	Sc	Fluorobenzoates
														1.14.13.50	^^ Pentachlorophenols4-monooxygenase	0.00382533	0.00570534	0.00459421	Sc-At-Hs	Fluorobenzoates
														1.3.1.32	Maleylacetate reductase	0.00892576	0.00760711	0.00918842	Sc-At-Hs	Fluorobenzoates
														3.1.1.45	Carboxymethylenebutenolidase	0.0344279	0.0209196	0.0137826	Sc-At-Hs	Fluorobenzoates
														3.8.1.7	^^ 4-Chlorobenzoyl-CoA dehalogenase	0.0255022	0.0114107	0.020674	Sc-At-Hs	Fluorobenzoates
														4.2.1.84	Nitrile hydratase	0.104559	0.0779729	0.0367537	Sc-At-Hs	Fluorobenzoates
														5.5.1.1	Muconate cycloisomerase	0.00637555	0.00570534	0.00689132	Sc-At-Hs	Fluorobenzoates
														6.2.1.25	Benzoate-CoA ligase	0.0522795	0.0418391	0.0367537	Sc-At-Hs	Fluorobenzoates
														6.2.1.33	4-Chlorobenzoate-CoA ligase	0.00892576	0.00380356	0.00689132	Sc-At-Hs	Fluorobenzoates
														1.1.1.1	Alcohol dehydrogenase	0.202742	0.129321	0.124044	Sc-At-Hs	Metabolism of xenobiotics by cytochrome P450
														1.2.1.5	Aldehyde dehydrogenase [NAD(P)+]	0.0637555	0.0779729	0.0321595	Sc-At-Hs	Metabolism of xenobiotics by cytochrome P450
														2.5.1.18	Glutathione transferase	0.17979	0.195883	0.112558	Sc-At-Hs	Metabolism of xenobiotics by cytochrome P450
														1.14.13.2	4-Hydroxybenzoate 3-monooxygenase	0.0395284	0.034232	0.0367537	Sc-At-Hs	Polybrominated phenols
														4.1.3.40	Chorismate lyase	0.0165764	0.0228213	0.0459421	Sc-At-Hs	Polybrominated phenols
														1.14.19.9	* Tryptophan 7-halogenase	0.0446288	0.218705	0.142421	Sc-At-Hs	Pyrrolnitrin
														1.14.19.9	* Tryptophan 7-halogenase	0.0446288	0.218705	0.142421	Sc-At-Hs	Rebeccamycin
														1.21.98.2	Dichlorochromopyrrolate synthase	0.00127511	0	0	Sc	Rebeccamycin
														1.4.3.23	7-Chloro-L-tryptophan oxidase	0.00892576	0.0152142	0.00459421	Sc-At-Hs	Rebeccamycin
														2.1.1.164	Demethylrebeccamycin-D-glucose O-methyltransferase	0.00382533	0.00190178	0.00689132	Sc-At-Hs	Rebeccamycin
														4.3.3.5	4'-Demethylrebeccamycin synthase	0.00510044	0.00380356	0.00459421	Sc-At-Hs	Rebeccamycin
														2.5.1.94	* Adenosyl-chloride synthase	0.0178515	0.017116	0.00689132	Sc-At-Hs	Salinosporamide A
														5.4.99.5	Chorismate mutase	0.0178515	0.00570534	0.00918842	Sc-At-Hs	Salinosporamide A
																			Biosynthetic clusters
																			Degradative clusters

## Sheet: Table S8
a		o__Bacteriovoracales	o__Bacteriovoracales	o__Bacteriovoracales	o__BD1-5	o__Caldilineales	o__Caulobacterales	o__Caulobacterales	o__Caulobacterales	o__Caulobacterales	o__Caulobacterales	o__Caulobacterales	o__Chitinophagales	o__Chitinophagales	o__Cyanobacteriales	o__Cyanobacteriales	o__Cyanobacteriales	o__Cytophagales	o__Enterobacterales	o__Enterobacterales	o__Enterobacterales	o__Enterobacterales	o__Enterobacterales	o__Enterobacterales	o__Flavobacteriales	o__Flavobacteriales	o__Flavobacteriales	o__Flavobacteriales	o__Flavobacteriales	o__Flavobacteriales	o__Flavobacteriales	o__Flavobacteriales	o__Flavobacteriales	o__Flavobacteriales	o__Flavobacteriales	o__Flavobacteriales	o__Flavobacteriales	o__Flavobacteriales	o__Flavobacteriales	o__Flavobacteriales	o__Flavobacteriales	o__Flavobacteriales	o__Flavobacteriales	o__Flavobacteriales	o__Flavobacteriales	o__Flavobacteriales	o__Flavobacteriales	o__Flavobacteriales	o__Geminicoccales
		At_21	At_70	Hs_5	Sc_25	Sc_64	Sc_17	Sc_70	At_17	At_29	At_34	At_41	Sc_93	At_3	Sc_45	Hs_15	HS_34	Hs_39	Sc_87	At_15	At_19	At_53	At_67	Hs_52	Sc_3	Sc_22	Sc_33	Sc_34	Sc_38	Sc_42	Sc_44	Sc_69	Sc_80	Sc_90	At_12	At_32	At_43	At_57	At_66	At_69	At_71	At_72	Hs_27	Hs_29	Hs_38	Hs_44	Hs_53	Hs_54	Sc_6
1.1.1.1	Alcohol dehydrogenase _1.1.1.1	0	0.613497	0	0	0.70922	0.738007	0.244499	1.06952	0.330033	0.371747	0	0.416667	0.27248	0.171233	0	0	0.188064	0	0.283286	0	0	0.240385	0	0	0	0	0	0	0	0	0.287356	0	0	0	0.331126	0	0.440529	0	0	0.511509	0.377358	0	0.37501	0	0	0.840656	0.483318	0.582524
1.1.1.90	Aryl-alcohol dehydrogenase_1.1.1.90	0	0	0	0	0	0.369004	0.244499	0	0	0	0	0	0	0	0	0	0	0	0	0	0	0	0	0	0	0	0	0	0	0	0	0	0	0	0	0	0	0	0	0	0	0	0	0	0	0	0	0
1.1.2.7	Methanol dehydrogenase (cytochrome c)_1.1.2.7	0	0	0	0	0	0	0	0	0	0	0	0	0	0	0	0	0	0	0	0	0	0	0	0	0	0	0	0	0	0	0	0	0	0	0	0	0	0	0	0	0	0	0	0	0	0	0	0
1.1.2.8	Alcohol dehydrogenase (cytochrome c)_1.1.2.8	0	0	0	0	0	0	0	0	0	0	0	0	0	0	0	0	0	0	0	0	0	0	0	0	0	0	0	0	0	0	0	0	0	0	0	0	0	0	0	0	0	0	0	0	0	0	0	0.582524
1.1.5.12	D-Lactate dehydrogenase (quinone)_1.1.5.12	0	0	0.538135	0	0	0	0	0	0	0	0	0	0	0	0	0	0	0	0.566572	0.330033	0	0	0.316233	0	0	0	0	0	0	0	0	0	0	0	0	0	0	0	0	0	0	0	0	0	0	0	0	0
1.11.1.10	* Chloride peroxidase_1.11.1.10	0	0	0	0	0	0	0	0	0	0	0	0	0	0	0	0	0	0	0	0	0	0	0	0	0	0	0	0	0	0	0	0	0	0	0	0	0	0	0	0	0	0	0	0	0	0	0	0
1.11.1.18	* Bromide peroxidase_1.11.1.18	0	0	0	0	0	0	0	0	0	0	0	0	0	0	0	0	0	0	0	0	0	0	0	0	0	0	0	0	0	0	0	0	0	0	0	0	0	0	0	0	0	0	0	0	0	0	0	0
1.13.11.2	Catechol 2,3-dioxygenase_1.13.11.2	0	0	0	0	0.236407	0	0	0	0	0	0	0	0	0	0	0	0	0	0	0	0	0	0	0	0	0	0	0	0	0	0	0	0	0	0	0	0	0	0	0	0	0	0	0	0	0	0	0.194175
1.13.11.37	Hydroxyquinol 1,2-dioxygenase_1.13.11.37	0	0	0	0	0	0	0	0	0	0	0	0	0	0	0	0	0	0	0	0	0	0	0	0	0	0	0	0	0	0	0	0	0	0	0	0	0	0	0	0	0	0	0	0	0	0	0	0.194175
1.13.11.39	Biphenyl-2,3-diol 1,2-dioxygenase_1.13.11.39	0	0	0	0	0.472813	0	0	0	0	0	0	0	0	0	0	0	0	0	0	0	0	0	0	0	0	0	0	0	0	0	0	0	0	0	0	0	0	0	0	0	0	0	0	0	0	0	0	0.194175
1.14.11.43	(S)-Dichlorprop dioxygenase (2-oxoglutarate)_1.14.11.43	0	0	0	0	0	0	0	0	0	0	0	0	0	0	0	0	0	0	0	0	0	0	0	0	0	0	0	0	0	0	0	0	0	0	0	0	0	0	0	0	0	0	0	0	0	0	0	0
1.14.11.44	(R)-Dichlorprop dioxygenase (2-oxoglutarate)_1.14.11.44	0	0	0	0	0.236407	0.738007	0	0.534759	0	0	0	0	0	0	0	0	0	0	0	0	0	0	0	0	0	0	0.28169	0	0	0	0	0	0	0	0	0	0	0	0	0	0	0	0	0	0	0	0	0.194175
1.14.12.13	^^ 2-Halobenzoate 1,2-dioxygenase_1.14.12.13	0	0	0	0	0	0	0	0	0	0	0	0	0	0	0	0	0	0	0	0	0	0	0	0	0	0	0	0	0	0	0	0	0	0	0	0	0	0	0	0	0	0	0	0	0	0	0	0
1.14.13.1	Salicylate 1-monooxygenase_1.14.13.1	0	0	0	0	0	0	0	0	0	0	0	0	0	0	0	0	0	0	0	0	0	0	0	0	0	0	0	0	0	0	0	0	0	0	0	0	0	0	0	0	0	0	0	0	0	0	0	0
1.14.13.2	4-Hydroxybenzoate 3-monooxygenase_1.14.13.2	0	0	0	0	0	0	0	0	0	0	0	0	0	0	0	0.215221	0	0	0	0	0	0	0	0	0	0	0	0	0	0	0	0	0	0	0	0	0	0	0	0	0	0	0	0	0	0	0	0
1.14.13.20	2,4-Dichlorophenols 6-monooxygenase_1.14.13.20	0	0	0	0	0	0	0	0	0	0	0	0	0	0	0	0	0	0	0	0	0	0	0	0	0	0	0	0	0	0	0	0	0	0	0	0	0	0	0	0	0	0	0	0	0	0	0	0
1.14.13.24	3-Hydroxybenzoate 6-monooxygenase_1.14.13.24	0	0	0	0	0	0.369004	0	0	0	0.371747	0.696864	0	0	0	0	0	0	0	0	0	0	0	0	0	0	0	0	0	0	0	0	0	0	0	0	0	0	0	0	0	0	0	0	0	0	0	0	0
1.14.13.50	^^ Pentachlorophenols 4-monooxygenase_1.14.13.50	0	0	0	0	0.236407	0	0	0	0	0	0	0	0	0	0	0	0	0	0	0	0	0	0	0	0	0	0	0	0	0	0	0	0	0	0	0	0	0	0	0	0	0	0	0	0	0	0	0
1.14.15.23	Chloroacetanilide N-alkylformylase_1.14.15.23	0	0	0	0	0	0	0	0	0	0	0	0	0	0	0	0	0	0	0	0	0	0	0	0	0	0	0	0	0	0	0	0	0	0	0	0	0	0	0	0	0	0	0	0	0	0	0	0
1.14.19.49	* Tetracycline 7-halogenase_1.14.19.49	0	0	0	0	0	0	0	0	0	0	0	0	0	0	0	0	0	0	0	0	0	0	0	0	0	0	0.28169	0	0	0	0	0	0	0	0	0	0	0	0	0	0	0	0	0	0	0	0	0
1.14.19.9	* Tryptophan 7-halogenase_1.14.19.9	0	0	0	0	0	1.10701	0	0	3.30033	2.23048	1.39373	0	0	0	0	0	0	1.9305	0.849858	0.990099	1.52672	0.961538	0.948698	0	0	0	0	0	0	0	0	0	0	0	0	0	0	0	0	0	0	0	0	0	0	0	0	0
1.18.1.3	Ferredoxin-NAD+ reductase_1.18.1.3	0	0	0	0	0	0	0	0	0	0	0	0.416667	0	0	0	0	0	0.3861	0	0	0	0	0	0	0	0	0	0	0	0	0	0	0	0	0	0	0	0	0.425532	0.255754	0.377358	0	0	0	0.289481	0	0	0
1.18.6.1	Nitrogenase_1.18.6.1	0	0	0	0	0.236407	0	0	0	0	0	0	0	0	0.171233	0	0.215221	0	0	0.283286	0	0	0	0.316233	0	0	0	0	0	0	0	0	0	0	0	0	0	0	0	0	0	0	0	0	0	0	0	0	0
1.2.1.28	Benzaldehyde dehydrogenase (NAD+)_1.2.1.28	0	0	0	0	0	0	0	0	0	0	0	0	0	0	0	0.215221	0	0	0	0	0	0	0	0	0	0	0	0	0	0	0	0	0	0	0	0	0	0	0	0	0	0	0	0	0	0	0	0
1.2.1.3	Aldehyde dehydrogenase (NAD+)_1.2.1.3	0.326797	0	0.538135	0	0	0.369004	0.488998	0	0	0.743494	0	0	0.27248	0.171233	0	0.215221	0	0	0.283286	0	0.381679	0	0	0	0	0	0.28169	0	0	0.851064	0	0.289855	0.318471	0	0	0	0	0	0	0	0	0	0	0	0	0.280219	0	0
1.2.1.32	Aminomuconate-semialdehyde dehydrogenase_1.2.1.32	0	0	0	0	0	0	0	0	0	0	0.348432	0	0.27248	0	0	0	0.188064	0	0.283286	0	0	0	0	0.367647	0	0	0	0	0	0	0	0	0	0	0	0	0	0	0.425532	0	0	0	0	0	0.289481	0	0.483318	0.194175
1.2.1.4	Aldehyde dehydrogenase (NADP+) _1.2.1.4	0	0	0	0	0	0	0	0	0	0	0	0	0	0	0	0	0	0	0	0	0	0	0	0	0	0	0	0	0	0	0	0	0	0	0	0	0	0	0	0	0	0	0	0	0	0	0	0
1.2.1.46	Formaldehyde dehydrogenase_1.2.1.46	0	0	0	0	0	0	0	0	0	0	0	0	0	0	0	0	0	0	0	0	0	0	0	0	0	0	0	0	0.552486	0	0.574713	0	0	0	0	0	0	0	0	0	0	0	0	0	0	0	0	0
1.2.1.5	Aldehyde dehydrogenase [NAD(P)+]_1.2.1.5	0	0	0	0	0	0	0	0	0	0.371747	0	0	0	0	0	0	0	0	0	0	0	0	0	0	0	0	0	0	0	0	0	0	0	0	0	0	0	0	0	0	0	0	0	0	0	0	0	0.194175
1.3.1.103	2-Haloacrylate reductase_1.3.1.103	0	0	0	0	0	0.369004	0.244499	0.534759	0	0	0	0	0	0.171233	0	0	0	0	0	0	0	0	0.316233	0	0	0	0	0	0	0	0	0	0	0	0	0.598802	0	0	0	0	0	0	0	0	0	0	0.483318	0.194175
1.3.1.32	Maleylacetate reductase_1.3.1.32	0	0	0	0	0	0	0	0	0	0	0	0	0	0	0	0	0	0	0	0	0	0	0	0	0	0	0	0	0	0	0	0	0	0	0	0	0	0	0	0	0	0	0	0	0	0	0	0.194175
1.3.8.14	L-Prolyl-[peptidyl-carrier protein] dehydrogenase_1.3.8.14	0	0	0	0	0	0.369004	0	0	0	0	0	0	0	0	0	0	0	0	0	0	0	0	0	0	0	0	0	0	0	0	0	0	0	0	0	0	0	0	0	0	0	0	0	0	0	0.280219	0	0
1.4.3.23	7-Chloro-L-tryptophan oxidase_1.4.3.23	0	0	0	0	0	0	0.244499	0	0	0	0.348432	0	0	0	0.342549	0	0	0	0	0	0	0	0	0	0	0	0	0	0	0	0.287356	0	0	0	0	0	0	0	0	0	0	0	0	0	0	0.280219	0	0
1.6.5.7	2-Hydroxy-1,4-benzoquinone reductase_1.6.5.7	0	0	0	0	0	0	0	0	0	0	0	0	0	0	0	0	0.188064	0	0	0	0	0	0	0	0	0	0.28169	0	0	0	0	0	0	0	0	0	0	0	0	0	0	0	0	0	0	0	0	0
1.7.1.16	Nitrobenzene nitroreductase_1.7.1.16	0	0	0	0	0	0.738007	0.244499	1.06952	0.660066	0.371747	0.348432	0	0	0	0	0	0	0	0.283286	0	0	0	0.316233	0	0	0	0	0	0	0	0	0	0	0	0	0	0	0	0	0	0	0	0	0	0	0	0	0
1.8.5.7	Glutathionyl-hydroquinone reductase_1.8.5.7	0.326797	0	0	0	0.236407	0	0.733496	0	0	0	0	0	0	0.171233	0	0.215221	0	0.3861	0	0	0.381679	0	0.316233	0	0	0	0	0	0	0	0	0	0	0	0	0	0	0	0	0	0	0	0	0	0	0	0	0
2.1.1.164	Demethylrebeccamycin-D-glucose O-methyltransferase_2.1.1.164	0	0	0	0	0	0	0	0	0	0	0	0	0	0.171233	0.171275	0	0	0	0	0	0	0	0	0	0	0	0	0	0	0	0	0	0	0	0.331126	0	0	0	0	0	0	0	0.37501	0.629786	0	0	0	0
2.2.1.8	Fluorothreonine transaldolase_2.2.1.8	0	0	0	0	0	0	0	0	0	0	0	0	0	0	0	0	0	0	0	0	0	0	0	0	0	0	0	0	0	0	0	0	0	0	0	0	0	0	0	0	0	0	0	0	0	0	0	0
2.3.1.28	Chloramphenicol O-acetyltransferase_2.3.1.28	0.326797	0.613497	0	0	0	0	0	0	0	0	0	0	0	0	0	0	0	0.3861	0	0	0	0	0	0	0	0.529101	0	0.515464	0	0.425532	0	0.289855	0.318471	0.277778	0	0	0	0	0	0	0	0.416114	0	0	0	0	0	0
2.4.2.1	Purine-nucleoside phosphorylase_2.4.2.1	0.326797	0.613497	0.538135	0	0	0	0.244499	0	0.330033	0	0	0.416667	0.27248	0	0	0	0.376127	0.3861	0.283286	0.330033	0.381679	0	0.316233	0.367647	0	0.529101	0.28169	0	1.10497	0.851064	0.287356	0.57971	0.955414	0.277778	0.331126	0	0.881057	0.371747	0	0.255754	0	0.416114	0	0.629786	0.289481	0.560437	0	0.194175
2.5.1.18	Glutathione transferase_2.5.1.18	0	0.613497	0	0	0.236407	0.738007	0.488998	0.534759	0.330033	0.371747	0.696864	0.416667	0	0	0	0	0.188064	0	0.849858	0	0	0	0.632465	0	0	0	0	0	0	0	0	0	0	0	0	0	0	0	0	0	0	0	0	0	0	0	0	0.38835
2.5.1.63	* Adenosyl-fluoride synthase_2.5.1.63	0	0	0	0	0	0	0	0	0	0	0	0	0	0	0	0	0	0	0	0	0	0	0	0	0	0	0	0	0.552486	0	0	0	0.318471	0	0.331126	0	0	0	0.425532	0	0	0.416114	0	0	0.289481	0	0	0
2.5.1.94	* Adenosyl-chloride synthase_2.5.1.94	0	0	0	0	0	0	0	0	0	0	0	0.416667	0.27248	0	0.171275	0	0.188064	0	0	0	0	0	0	0.367647	0	0	0	0	0	0	0	0	0	0	0	0	0	0	0	0	0	0	0	0	0	0	0	0.194175
3.1.1.45	Carboxymethylenebutenolidase_3.1.1.45	0	0	0	0	0	0	0	0	0	0	0.348432	0.416667	0	0.171233	0.171275	0.430442	0	0	0	0	0.763359	0	0	0	0	0	0	0	0	0	0.287356	0	0	0	0	0	0	0	0	0	0	0	0	0	0	0	0	0
3.1.1.88	Pyrethroid hydrolase_3.1.1.88	0	0	0	0	0	0	0.244499	0	0	0	0	0	0	0	0	0	0	0	0	0	0	0	0	0	0	0	0	0	0.552486	0	0	0	0	0	0	0	0	0	0	0	0	0	0	0	0	0	0	0.194175
3.1.2.23	4-hydroxybenzoyl-CoA thioesterase_3.1.2.23	0	0	0	0	0	0	0	0	0	0	0	0	0	0	0	0	0	0	0	0	0	0	0	0	0	0	0	0	0	0	0	0	0	0	0	0	0	0	0	0	0	0	0	0	0	0	0	0
3.3.2.10	Soluble epoxide hydrolase_3.3.2.10	0	0	0	0	0.236407	0	0.488998	0	0.330033	0	0.348432	0	0	0.171233	0	0	0.188064	0	0	0	0	0	0	0	0	0	0	0	0	0	0	0	0	0	0	0	0	0	0	0	0	0	0	0	0	0	0	0.194175
3.5.1.131	1-Carboxybiuret hydrolase_3.5.1.131	0	0	0	0	0	0	0	0	0	0	0	0	0	0	0	0	0	0	0	0	0	0	0	0	0	0	0	0	0	0	0	0	0	0	0	0	0	0	0	0	0	0	0	0	0	0	0	0
3.5.1.54	Allophanate hydrolase_3.5.1.54	0	0	0	0	0	0	0	0	0	0	0	0	0	0	0	0	0	0	0	0	0	0	0	0	0	0	0	0	0	0	0	0	0	0	0	0	0	0	0	0	0	0	0	0	0	0	0	0
3.5.4.42	N-isopropylammelide isopropylaminohydrolase_3.5.4.42	0	0	0	0	0	0	0	0	0	0	0	0.416667	0	0	0	0	0	0	0	0	0	0	0	0	0	0	0	0	0	0	0	0	0	0	0	0	0	0	0	0	0	0	0	0	0	0	0	0
3.5.4.43	Hydroxydechloroatrazine ethylaminohydrolase_3.5.4.43	0	0	0	0	0	0	0	0	0	0	0	0	0	0	0	0	0	0	0	0	0	0	0	0	0	0	0	0	0	0	0	0	0	0	0	0	0	0	0	0	0	0	0	0	0	0	0	0
3.5.4.45	Melamine deaminase_3.5.4.45	0	0	0	0	0.236407	0	0	0	0	0	0	0	0	0	0	0	0	0	0	0	0	0	0	0	0	0	0	0	0	0	0	0	0	0	0	0	0	0	0	0	0	0	0	0	0	0	0	0
3.5.99.5	2-Aminomuconate deaminase_3.5.99.5	0	0	0	0	0	0	0	0	0	0	0	0	0.27248	0	0	0	0.188064	0	0.283286	0	0	0	0.316233	0.367647	0	0	0	0	0.552486	0	0	0	0	0	0	0	0	0	0.425532	0	0	0	0.37501	0	0.289481	0	0	0.38835
3.8.1.2	^^ (S)-2-Haloacid dehalogenase_3.8.1.2	0	0	0.538135	0	0	0	0	0	0	0	0	0	0	0	0	0	0	0	0.566572	0.660066	0.381679	0	0.316233	0	0	0.529101	0.28169	0.515464	0	0	0	0	0	0.277778	0	0	0	0	0	0	0	0.416114	0.37501	0	0	0.280219	0	0.582524
3.8.1.3	^^ Haloacetate dehalogenase_3.8.1.3	0	0	0	0	0.236407	0	0	0	0	0	0	0	0	0	0	0	0	0	0	0.330033	0	0	0	0	0	0	0	0	0	0	0	0.289855	0.318471	0	0	0	0	0	0	0	0	0	0	0	0	0	0	0.194175
3.8.1.5	^^ Haloalkane dehalogenase_3.8.1.5	0	0	0.538135	0	0	2.58303	0.977995	1.06952	0.660066	0.371747	0.348432	0	0.544959	0.342466	0.342549	0.215221	0.564191	0.3861	0.283286	0	0	0.480769	0.632465	0.735294	0	0.529101	0.28169	0	0	0	0.574713	0	0.318471	0.277778	0.993377	0	0	0.371747	0	0.767263	0	0.832228	0.750021	0	0	0	0	0.776699
3.8.1.7	^^ 4-Chlorobenzoyl-CoA dehalogenase_3.8.1.7	0	0	0.538135	0	0	0.369004	0	0	0	0	0	0	0	0	0	0	0.188064	0	0	0	0	0	0	0	0	0	0	0	0	0	0	0	0	0	0	0	0	0	0	0	0	0	0	0	0	0	0	0
3.8.1.8	^^ Atrazine chlorohydrolase_3.8.1.8	0	0	0	0	0.236407	0	0	0	0	0	0	0	0	0	0	0	0	0	0	0	0	0	0	0	0	0	0	0	0	0	0	0	0	0	0	0	0	0	0	0	0	0	0	0	0	0	0	0
4.1.1.77	2-Oxo-3-hexenedioate decarboxylase_4.1.1.77	0	0	0	0	0	0	0	0	0	0	0	0	0.27248	0	0	0	0	0	0	0	0	0	0	0	0	0	0	0	0	0	0	0	0	0.277778	0	0	0	0	0	0	0	0	0	0	0	0	0	0
4.1.3.40	Chorismate lyase_4.1.3.40	0	0	0	0	0	0	0	0	0	0	0	0	0	0.171233	0	0.215221	0	0.3861	0.283286	0.330033	0.381679	0.240385	0.316233	0	0	0	0	0	0	0	0	0	0	0	0	0	0	0	0	0	0	0	0	0	0	0	0	0
4.2.1.112	Acetylene hydratase_4.2.1.112	0	0	0	0	0	0	0	0	0	0	0	0	0	0	0	0	0	0	0	0	0	0	0	0	0	0	0	0	0	0	0	0	0	0	0	0	0	0	0	0	0	0	0	0	0	0	0	0
4.2.1.80	2-Oxopent-4-enoate hydratase_4.2.1.80	0	0	0	0	0	0	0	0	0	0	0	0	0.27248	0	0	0	0	0	0	0	0	0	0	0	0	0	0	0	0	0	0	0	0	0.277778	0	0	0	0	0	0	0	0	0	0	0	0	0	0.38835
4.2.1.84	Nitrile hydratase_4.2.1.84	0	0	0	0	0	0	0	0	0	0	0	0	0	0	0	0.430442	0	0	0	0	0	0	0	0	0	0	0	0	0	0	0	0	0	0	0	0	0	0	0	0	0	0	0	0	0	0	0	0.38835
4.3.3.5	4'-Demethylrebeccamycin synthase_4.3.3.5	0	0	0	0	0	0	0	0	0	0	0	0	0	0	0	0	0.188064	0	0	0	0	0	0	0	0	0	0	0	0	0	0	0	0	0	0	0	0	0	0	0.255754	0	0	0	0	0	0	0	0
4.4.1.23	2-Hydroxypropyl-CoM lyase_4.4.1.23	0	0	0	0	0	0	0	0	0	0	0	0	0	0	0	0	0	0	0	0	0	0.240385	0	0	0	0	0	0	0	0	0	0	0	0	0	0	0.440529	0	0	0	0	0	0	0	0	0	0	0
4.5.1.3	^^ Dichloromethane dehalogenase_4.5.1.3	0	0	0	0	0	0	0.244499	0	0.330033	0	0.348432	0	0	0	0	0	0	0	0.283286	0	0	0	0.316233	0	0	0	0	0	0	0	0	0	0	0	0	0	0	0	0	0	0	0	0	0	0	0	0	0
5.4.99.5	Chorismate mutase_5.4.99.5	0	0	0	0	0	0	0	0	0	0	0	0	0	0.342466	0.171275	0.215221	0	0	0	0	0	0	0	0	0	0	0	0	0	0	0	0	0	0	0	0	0	0	0	0	0	0	0	0	0	0	0	0
5.5.1.1	Muconate cycloisomerase_5.5.1.1	0	0	0	0	0	0	0	0	0	0	0	0	0	0	0	0	0	0	0	0	0	0	0	0	0	0	0	0	0	0	0	0	0	0	0	0	0	0	0	0	0	0	0	0	0	0	0	0
5.5.1.7	Chloromuconate cycloisomerase_5.5.1.7	0	0	0	0	0	0	0	0	0	0	0	0	0	0	0	0	0	0	0	0	0	0	0	0	0	0	0	0	0	0	0	0	0	0	0	0	0	0	0	0	0	0	0	0	0	0	0	0
6.2.1.25	Benzoate-CoA ligase_6.2.1.25	0	0	0	0	0.236407	0	0	0	0	0	0	0	0	0.171233	0	0	0	0	0	0	0	0	0	0	0	0	0	0	0	0	0	0	0	0	0	0	0	0	0	0	0	0	0	0	0	0	0	0.194175
[truncated: 253 more columns]

## Sheet: Table S9
Table S9 Annotated BRENDA-EC161 functions* in each single MAG§ and taxonomic affiliation†
BRENDA EC number	Function	Sphaerococcus coropifolius MAGs
		Sc_3	Sc_6	Sc_9	Sc_11	Sc_14	Sc_17	Sc_22	Sc_25	Sc_29	Sc_33	Sc_34	Sc_36	Sc_38	Sc_41	Sc_42	Sc_43	Sc_44	Sc_45	Sc_46	Sc_47	Sc_49	Sc_50	Sc_51	Sc_52	Sc_53	Sc_58	Sc_64	Sc_67	Sc_68	Sc_69	Sc_70	Sc_71	Sc_74	Sc_77	Sc_78	Sc_80	Sc_81	Sc_83	Sc_84	Sc_87	Sc_90	Sc_92	Sc_93	Sc_96	Sc_97	Sc_99	Sc_101	Sc_102
		o__Flavobacteriales	o__Geminicoccales	o__Sphingomonadales	o__Pseudomonadales	o__UBA4575	o__Caulobacterales	o__Flavobacteriales	o__BD1-5	o__Verrucomicrobiales	o__Flavobacteriales	o__Flavobacteriales	o__Opitutales	o__Flavobacteriales	o__Thermosynechococcales	o__Flavobacteriales	o__Granulosicoccales	o__Flavobacteriales	o__Cyanobacteriales	o__Verrucomicrobiales	o__Rhizobiales	o__Verrucomicrobiales	o__UBA10353	o__Rhodobacterales	o__Sphingomonadales	o__Microtrichales	o__UBA9160	o__Caldilineales	o__UBA9160	o__Pseudomonadales	o__Flavobacteriales	o__Caulobacterales	o__Rhizobiales	o__Microtrichales	o__UBA2361	o__Pseudomonadales	o__Flavobacteriales	o__Microtrichales	o__UBA9160	o__Pyrinomonadales	o__Enterobacterales	o__Flavobacteriales	o__Verrucomicrobiales	o__Chitinophagales	o__Saccharimonadales	o__Rhodobacterales	o__Sphingomonadales	o__UBA10353	o__Microtrichales
1.1.1.1	Alcohol dehydrogenase	0	3	0	0	0	2	0	0	0	0	0	0	0	0	0	0	0	1	1	3	0	0	0	0	1	0	3	2	0	1	1	1	4	1	0	0	2	1	1	0	0	2	1	1	2	3	0	1
1.1.1.90	Aryl-alcohol dehydrogenase	0	0	1	1	0	1	0	0	0	0	0	0	0	0	0	0	0	0	0	2	0	0	1	0	0	0	0	0	0	0	1	0	1	0	0	0	0	0	0	0	0	0	0	0	0	0	0	0
1.1.2.7	Methanol dehydrogenase (cytochrome c)	0	0	0	0	0	0	0	0	0	0	0	0	0	0	0	0	0	0	0	0	0	0	0	0	0	0	0	0	0	0	0	0	0	0	0	0	0	0	0	0	0	0	0	0	0	0	0	0
1.1.2.8	Alcohol dehydrogenase (cytochrome c)	0	3	0	0	0	0	0	0	0	0	0	0	0	0	0	0	0	0	0	0	0	0	0	0	0	0	0	0	0	0	0	0	0	0	0	0	0	0	0	0	0	0	0	0	0	0	0	0
1.1.5.12	D-Lactate dehydrogenase (quinone)	0	0	0	0	0	0	0	0	0	0	0	0	0	0	0	0	0	0	0	0	1	0	0	0	0	0	0	0	3	0	0	0	0	0	0	0	1	0	0	0	0	0	0	0	0	0	0	0
1.11.1.10	Chloride peroxidase	0	0	0	0	0	0	0	0	0	0	0	0	0	0	0	0	0	0	0	0	0	0	0	0	1	0	0	0	0	0	0	0	0	0	0	0	0	0	0	0	0	0	0	0	0	0	0	1
1.11.1.18	Bromide peroxidase	0	0	0	0	0	0	0	0	0	0	0	0	0	0	0	1	0	0	1	1	0	0	0	0	1	0	0	0	0	0	0	0	0	0	0	0	0	0	0	0	0	1	0	0	2	0	0	0
1.13.11.2	Catechol 2,3-dioxygenase	0	1	0	0	0	0	0	0	0	0	0	0	0	0	0	0	0	0	0	1	0	0	0	0	2	0	1	0	0	0	0	0	0	0	0	0	1	0	0	0	0	0	0	0	1	0	0	0
1.13.11.37	Hydroxyquinol 1,2-dioxygenase	0	1	0	0	0	0	0	0	0	0	0	0	0	0	0	0	0	0	0	1	0	0	0	0	1	0	0	0	0	0	0	1	0	0	0	0	0	0	0	0	0	0	0	0	1	0	0	0
1.13.11.39	Biphenyl-2,3-diol 1,2-dioxygenase	0	1	0	2	0	0	0	0	0	0	0	0	0	0	0	1	0	0	0	0	0	0	0	0	1	0	2	0	0	0	0	0	0	0	0	0	1	0	0	0	0	0	0	0	1	0	0	0
1.14.11.43	(S)-Dichlorprop dioxygenase (2-oxoglutarate)	0	0	0	1	0	0	0	0	0	0	0	0	0	0	0	0	0	0	0	0	0	0	0	0	1	0	0	0	0	0	0	0	1	0	0	0	0	0	0	0	0	0	0	0	0	0	0	1
1.14.11.44	(R)-Dichlorprop dioxygenase (2-oxoglutarate)	0	1	2	4	0	2	0	0	0	0	1	0	0	0	0	0	0	0	0	4	0	0	0	1	4	1	1	0	0	0	0	0	2	0	0	0	6	0	0	0	0	0	0	0	0	0	0	0
1.14.12.13	2-Halobenzoate 1,2-dioxygenase	0	0	0	0	0	0	0	0	0	0	0	0	0	0	0	0	0	0	0	0	0	0	0	0	0	0	0	0	0	0	0	0	0	0	0	0	0	0	0	0	0	0	0	0	1	0	0	0
1.14.13.1	Salicylate 1-monooxygenase	0	0	0	0	0	0	0	0	0	0	0	0	0	0	0	0	0	0	0	0	0	0	1	0	0	0	0	0	0	0	0	0	0	0	0	0	0	0	0	0	0	0	0	0	0	0	0	0
1.14.13.2	4-Hydroxybenzoate 3-monooxygenase	0	0	0	0	0	0	0	0	0	0	0	0	0	0	0	0	0	0	0	0	0	0	1	0	1	0	0	0	0	0	0	0	1	0	0	0	1	0	0	0	0	0	0	0	0	0	0	0
1.14.13.20	2,4-Dichlorophenol 6-monooxygenase	0	0	0	1	0	0	0	0	0	0	0	0	0	0	0	0	0	0	0	0	0	0	0	0	0	0	0	0	0	0	0	0	0	0	0	0	0	0	0	0	0	0	0	0	0	0	0	0
1.14.13.24	3-Hydroxybenzoate 6-monooxygenase	0	0	2	0	0	1	0	0	0	0	0	0	0	0	0	0	0	0	0	0	0	0	0	0	0	0	0	0	0	0	0	0	0	0	0	0	0	0	0	0	0	0	0	0	0	0	0	0
1.14.13.50	Pentachlorophenol 4-monooxygenase	0	0	0	0	0	0	0	0	0	0	0	0	0	0	0	0	0	0	0	0	0	0	0	0	0	0	1	0	0	0	0	0	0	0	0	0	0	0	0	0	0	0	0	0	0	0	0	0
1.14.15.23	Chloroacetanilide N-alkylformylase	0	0	0	0	0	0	0	0	0	0	0	0	0	0	0	0	0	0	0	0	0	0	0	0	0	0	0	0	0	0	0	0	1	0	0	0	0	0	0	0	0	0	0	0	0	0	0	1
1.14.19.49	Tetracycline 7-halogenase	0	0	0	0	0	0	0	0	0	0	1	0	0	0	0	0	0	0	1	0	1	0	0	0	0	0	0	0	0	0	0	0	0	0	0	0	0	0	0	0	0	2	0	0	0	0	0	0
1.14.19.9	Tryptophan 7-halogenase	0	0	1	0	0	3	0	0	0	0	0	0	0	1	0	0	0	0	0	0	0	0	0	0	0	0	0	0	0	0	0	0	0	0	2	0	0	0	0	5	0	0	0	0	0	0	1	0
1.18.1.3	Ferredoxin-NAD+ reductase	0	0	0	1	0	0	0	0	0	0	0	0	0	0	0	0	0	0	0	0	0	0	0	1	0	0	0	0	1	0	0	0	0	0	0	0	0	0	0	1	0	0	1	0	0	1	0	0
1.18.6.1	Nitrogenase	0	0	0	0	0	0	0	0	0	0	0	0	0	0	0	0	0	1	0	0	0	0	1	0	1	0	1	0	0	0	0	0	0	0	0	0	0	0	0	0	0	0	0	0	0	0	0	0
1.2.1.28	Benzaldehyde dehydrogenase (NAD+)	0	0	0	0	0	0	0	0	0	0	0	0	0	0	0	0	0	0	0	0	1	0	0	0	0	0	0	0	0	0	0	0	0	0	0	0	0	0	0	0	0	0	0	0	0	0	0	0
1.2.1.3	Aldehyde dehydrogenase (NAD+)	0	0	0	0	0	1	0	0	0	0	1	0	0	0	0	0	2	1	1	1	0	0	0	0	0	0	0	1	2	0	2	0	0	0	0	1	0	0	0	0	1	1	0	0	2	0	0	0
1.2.1.32	Aminomuconate-semialdehyde dehydrogenase	1	1	0	1	0	0	0	0	0	0	0	0	0	0	0	1	0	0	0	0	0	0	0	0	2	0	0	0	0	0	0	0	1	0	0	0	1	0	1	0	0	0	0	0	1	0	0	0
1.2.1.4	Aldehyde dehydrogenase (NADP+)	0	0	0	0	0	0	0	0	0	0	0	0	0	0	0	0	0	0	0	0	0	0	0	0	0	0	0	0	0	0	0	0	0	0	0	0	0	0	0	0	0	1	0	0	0	0	0	0
1.2.1.46	Formaldehyde dehydrogenase	0	0	0	0	0	0	0	0	0	0	0	0	0	0	1	0	0	0	0	0	0	0	0	0	0	0	0	0	0	2	0	0	0	0	0	0	0	0	0	0	0	0	0	0	0	0	0	0
1.2.1.5	Aldehyde dehydrogenase [NAD(P)+]	0	1	0	0	0	0	0	0	0	0	0	0	0	0	0	1	0	0	0	1	0	0	0	0	0	0	0	0	1	0	0	1	0	1	0	0	0	0	1	0	0	0	0	0	2	0	0	1
1.3.1.103	2-Haloacrylate reductase	0	1	1	0	0	1	0	0	0	0	0	0	0	0	0	1	0	1	0	0	0	0	2	0	0	2	0	3	0	0	1	1	3	0	0	0	1	0	0	0	0	0	0	0	3	0	0	0
1.3.1.32	Maleylacetate reductase	0	1	0	0	0	0	0	0	0	0	0	0	0	0	0	0	0	0	0	2	0	0	0	0	0	0	0	0	0	0	0	0	0	0	0	0	0	0	0	0	0	0	0	0	0	0	0	0
1.3.8.14	L-Prolyl-[peptidyl-carrier protein] dehydrogenase	0	0	0	4	0	1	0	0	0	0	0	0	0	0	0	0	0	0	2	0	0	0	0	0	1	1	0	0	0	0	0	0	0	0	0	0	4	0	0	0	0	0	0	0	0	1	0	1
1.4.3.23	7-Chloro-L-tryptophan oxidase	0	0	0	0	0	0	0	0	0	0	0	0	0	0	0	0	0	0	0	0	0	0	0	0	0	0	0	0	0	1	1	0	0	0	0	0	0	0	0	0	0	0	0	0	0	0	0	0
1.6.5.7	2-Hydroxy-1,4-benzoquinone reductase	0	0	0	0	0	0	0	0	0	0	1	0	0	0	0	0	0	0	0	0	0	0	0	0	0	0	0	0	0	0	0	0	0	0	0	0	0	0	0	0	0	0	0	0	0	0	0	0
1.7.1.16	Nitrobenzene nitroreductase	0	0	2	2	0	2	0	0	0	0	0	0	0	0	0	0	0	0	0	1	0	0	1	2	3	0	0	1	0	0	1	0	2	0	0	0	1	0	0	0	0	0	0	0	1	1	1	1
1.8.5.7	Glutathionyl-hydroquinone reductase	0	0	0	2	2	0	0	0	0	0	0	0	0	0	0	0	0	1	0	1	0	0	2	0	1	0	1	0	1	0	3	2	1	0	1	0	0	0	0	1	0	0	0	0	0	1	0	0
2.1.1.164	Demethylrebeccamycin-D-glucose O-methyltransferase	0	0	0	0	0	0	0	0	0	0	0	0	0	0	0	0	0	1	0	0	0	0	0	0	1	0	0	0	0	0	0	0	0	0	0	0	0	0	0	0	0	0	0	0	0	0	0	0
2.2.1.8	Fluorothreonine transaldolase	0	0	0	0	0	0	0	0	0	0	0	0	0	0	0	1	0	0	0	0	0	0	0	0	0	0	0	0	0	0	0	0	1	0	0	0	0	0	0	0	0	0	0	0	0	0	0	0
2.3.1.28	Chloramphenicol O-acetyltransferase	0	0	0	0	0	0	0	0	0	1	0	0	1	0	0	0	1	0	0	0	0	0	0	0	0	0	0	0	0	0	0	0	0	0	0	1	0	0	1	1	1	0	0	0	0	0	0	0
2.4.2.1	Purine-nucleoside phosphorylase	1	1	0	1	0	0	0	0	0	1	1	1	0	0	2	0	2	0	1	0	1	0	1	1	0	2	0	1	1	1	1	2	2	0	0	2	3	0	1	1	3	1	1	0	1	0	2	1
2.5.1.18	Glutathione transferase	0	2	4	11	0	2	0	0	0	0	0	0	0	1	0	1	0	0	0	7	0	0	2	0	0	3	1	2	2	0	2	3	0	0	1	0	0	0	0	0	0	0	1	0	2	1	1	0
2.5.1.63	Adenosyl-fluoride synthase	0	0	0	0	0	0	0	0	0	0	0	0	0	0	1	0	0	0	0	0	0	0	0	0	0	0	0	0	0	0	0	0	0	0	0	0	0	0	0	0	1	0	0	0	0	0	0	0
2.5.1.94	Adenosyl-chloride synthase	1	1	0	0	0	0	0	0	0	0	0	0	0	0	0	0	0	0	0	0	0	0	0	0	1	0	0	0	0	0	0	0	0	0	0	0	0	0	0	0	0	0	1	0	0	0	0	0
3.1.1.45	Carboxymethylenebutenolidase	0	0	1	2	0	0	0	0	0	0	0	0	0	1	0	0	0	1	0	2	0	0	0	0	2	0	0	3	0	1	0	0	0	0	1	0	0	2	1	0	0	0	1	0	0	1	0	0
3.1.1.88	Pyrethroid hydrolase	0	1	0	0	0	0	0	0	0	0	0	0	0	0	1	0	0	0	0	3	1	0	0	0	0	0	0	0	0	0	1	0	0	0	0	0	0	0	0	0	0	1	0	0	1	0	0	0
3.1.2.23	4-hydroxybenzoyl-CoA thioesterase	0	0	0	0	0	0	0	0	0	0	0	0	0	0	0	0	0	0	0	1	0	0	0	0	0	0	0	0	0	0	0	0	0	0	0	0	0	0	0	0	0	0	0	0	1	0	0	0
3.3.2.10	Soluble epoxide hydrolase	0	1	1	4	0	0	0	0	0	0	0	0	0	1	0	0	0	1	0	1	0	0	1	1	2	0	1	1	0	0	2	0	2	0	0	0	2	1	1	0	0	0	0	0	2	0	0	1
3.5.1.131	1-Carboxybiuret hydrolase	0	0	0	0	0	0	0	0	0	0	0	0	0	0	0	0	0	0	0	0	0	0	0	0	0	0	0	0	0	0	0	0	0	0	0	0	0	0	0	0	0	0	0	0	0	0	0	0
3.5.1.54	Allophanate hydrolase	0	0	0	0	0	0	0	0	1	0	0	0	0	0	0	0	0	0	0	0	1	0	0	0	0	0	0	0	0	0	0	0	0	0	0	0	0	0	0	0	0	0	0	0	0	0	0	0
3.5.4.42	N-isopropylammelide isopropylaminohydrolase	0	0	0	0	0	0	0	0	0	0	0	0	0	0	0	0	0	0	0	0	0	0	0	0	0	0	0	0	0	0	0	0	0	0	0	0	0	0	0	0	0	0	1	0	0	0	0	0
3.5.4.43	Hydroxydechloroatrazine ethylaminohydrolase	0	0	0	0	0	0	0	0	0	0	0	0	0	0	0	0	0	0	0	0	0	0	0	0	0	0	0	0	0	0	0	1	0	0	0	0	0	0	0	0	0	0	0	0	2	0	0	0
3.5.4.45	Melamine deaminase	0	0	0	0	0	0	0	0	0	0	0	0	0	0	0	0	0	0	0	0	0	0	0	0	0	0	1	0	0	0	0	0	0	0	0	0	0	0	0	0	0	0	0	0	0	0	0	0
3.5.99.5	2-Aminomuconate deaminase	1	2	0	0	0	0	0	0	0	0	0	0	0	0	1	1	0	0	0	3	0	0	2	0	0	0	0	0	0	0	0	0	0	0	1	0	0	0	0	0	0	0	0	0	2	0	0	0
3.8.1.2	(S)-2-Haloacid dehalogenase	0	3	0	0	0	0	0	0	0	1	1	0	1	0	0	3	0	0	0	3	0	2	0	0	0	0	0	0	0	0	0	0	3	0	1	0	0	0	0	0	0	0	0	0	2	0	0	0
3.8.1.3	Haloacetate dehalogenase	0	1	0	0	0	0	0	0	0	0	0	0	0	0	0	0	0	0	0	2	0	0	0	0	1	0	1	0	1	0	0	2	0	0	0	1	0	1	0	0	1	0	0	0	1	0	0	0
3.8.1.5	Haloalkane dehalogenase	2	4	2	10	0	7	0	0	1	1	1	2	0	3	0	1	0	2	1	8	4	3	4	3	5	5	0	8	1	2	4	0	6	2	0	0	8	3	1	1	1	0	0	0	3	4	2	3
3.8.1.7	4-Chlorobenzoyl-CoA dehalogenase	0	0	0	1	0	1	0	0	0	0	0	0	0	0	0	0	0	0	0	2	0	0	0	0	0	0	0	0	0	0	0	0	0	0	0	0	0	0	0	0	0	0	0	0	0	0	0	0
3.8.1.8	Atrazine chlorohydrolase	0	0	0	0	0	0	0	0	0	0	0	0	0	0	0	0	0	0	0	0	0	0	0	0	0	0	1	0	0	0	0	0	1	0	0	0	1	0	0	0	0	0	0	0	0	0	0	0
4.1.1.77	2-Oxo-3-hexenedioate decarboxylase	0	0	0	0	0	0	0	0	0	0	0	0	0	0	0	0	0	0	0	0	0	0	0	0	0	0	0	0	0	0	0	0	0	0	0	0	0	0	0	0	0	0	0	0	0	0	0	0
4.1.3.40	Chorismate lyase	0	0	0	0	0	0	0	0	0	0	0	0	0	1	0	0	0	1	0	0	0	1	0	0	0	0	0	0	1	0	0	0	0	0	0	0	0	0	0	1	0	0	0	0	0	0	0	0
4.2.1.112	Acetylene hydratase	0	0	0	1	0	0	0	0	0	0	0	0	0	0	0	0	0	0	0	0	0	0	0	0	0	2	0	0	0	0	0	0	0	0	0	0	0	0	0	0	0	0	0	0	0	0	0	0
4.2.1.80	2-Oxopent-4-enoate hydratase	0	2	0	0	0	0	0	0	0	0	0	0	0	0	0	1	0	0	0	2	0	0	0	0	4	0	0	0	0	0	0	0	2	0	0	0	1	0	0	0	0	0	0	0	0	0	0	0
4.2.1.84	Nitrile hydratase	0	2	0	2	0	0	0	0	0	0	0	0	0	0	0	0	0	0	0	3	0	0	2	0	2	0	0	0	0	0	0	0	0	0	0	0	1	0	0	0	0	0	0	0	3	0	0	0
4.3.3.5	4'-Demethylrebeccamycin synthase	0	0	0	0	0	0	0	0	0	0	0	0	0	1	0	0	0	0	0	0	0	0	0	0	0	0	0	0	0	0	0	0	0	0	0	0	0	0	0	0	0	0	0	0	0	0	0	0
4.4.1.23	2-Hydroxypropyl-CoM lyase	0	0	0	0	0	0	0	0	0	0	0	0	0	0	0	0	0	0	0	1	0	0	0	0	0	0	0	0	1	0	0	0	0	0	0	0	0	0	0	0	0	0	0	0	0	0	0	0
4.5.1.3	Dichloromethane dehalogenase	0	0	0	0	1	0	0	0	0	0	0	0	0	0	0	0	0	0	0	0	0	0	0	0	0	0	0	0	0	0	1	0	0	0	0	0	0	0	0	0	0	0	0	0	0	0	0	0
5.4.99.5	Chorismate mutase	0	0	0	0	0	0	0	0	0	0	0	0	0	1	0	0	0	2	0	0	0	0	0	0	1	0	0	0	0	0	0	0	1	0	0	0	1	0	0	0	0	0	0	0	0	0	0	1
5.5.1.1	Muconate cycloisomerase	0	0	0	0	0	0	0	0	0	0	0	0	0	0	0	0	0	0	0	0	0	0	0	0	0	0	0	0	0	0	0	0	0	0	0	0	0	0	0	0	0	0	0	0	0	0	0	0
5.5.1.7	Chloromuconate cycloisomerase	0	0	0	0	0	0	0	0	0	0	0	0	0	0	0	0	0	0	0	0	0	0	0	0	0	0	0	0	0	0	0	0	0	0	0	0	0	0	0	0	0	0	0	0	0	0	0	0
6.2.1.25	Benzoate-CoA ligase	0	1	0	0	0	0	0	0	0	0	0	0	0	0	0	0	0	1	0	0	0	0	0	0	1	0	1	0	0	0	0	0	2	0	0	0	1	0	0	0	0	0	0	0	1	0	0	0
		6	35	17	51	3	24	0	0	2	4	7	3	2	10	6	13	5	14	8	56	10	6	21	9	41	16	16	22	15	8	21	14	37	4	7	5	37	8	8	11	8	9	7	1	38	13	7	13
*BRENDA-EC42 functions are highlighted in bold (halogenases are in italics and dehalogenases are underlined).
§High-quality MAGs are highlighted in yellow.
†Order level.
Sc, Sphaerococcus coronopifolius; At, Asparagopsis taxiformis; Hs, Halopteris scoparia.
[truncated: 54 more columns]
